# Supplementary material for: Accelerated mutator phenotype in a clinical Aspergillus fumigatus isolate contributes to adaptive evolution
Source: Emerg Microbes Infect. 2026 Mar 16;15(1):2627078. doi: 10.1080/22221751.2026.2627078 (PMC12997362; doi:10.1080/22221751.2026.2627078)
Supplement: MRE11.xlsx [file TEMI_A_2627078_SM5890.xlsx]

## Sheet: Info
ID	strain type
v130-14	clinical strain
A1160+	WT strain
2F_a1	ΔF332L+A1160+ with hygromycine selection marker
2F_a7	A1160+ with hygromycine selection marker

## Sheet: Coverage
Sample	Coverage	No. of bases not covered by reads	% genome not covered by reads	% genome covered by reads
1_10-23	41	1523241	5.18374	94.8163
3_10-25	35	1526569	5.2929	94.7071
CEA10	36	1240346	4.30051	95.6995
v130-14	35	1519822	5.26951	94.7305
A1160_1	39	1204993	4.17793	95.8221
2F_a1	32	1214222	4.20993	95.7901
2F_a7	33	1205776	4.18065	95.8194

## Sheet: Flagstat
Sample	Mapped
1_10-23	9284368 (97.09%)
3_10-25	7885703 (98.02%)
CEA10	7936823 (97.38%)
v130-14	10861104 (97.40%)
A1160_1	11632594 (96.13%)
2F_a1	9528973 (95.09%)
2F_a7	9691382 (96.48%)

## Sheet: SNPs
Sample	Unfiltered SNPs	Filtered SNPs	Low confidence SNPs	% filtered out	Notes
1_10-23	76017	60571	15446	20.3191
3_10-25	75858	60727	15131	19.9465
CEA10	74175	54151	20024	26.9956
v130-14	76366	60219	16147	21.1442
A1160_1	77121	55885	21236	27.536
2F_a1	76017	54940	21077	27.7267
2F_a7	76040	55090	20950	27.5513

## Sheet: cyp51A
										Susceptible										See Alanio 2012			Susceptible							Susceptible	See Alanio 2012	See Camps et al 2012
										See Alanio 2012								See Alanio 2012		See Rodriguez-Tudela 2008			See Rodriguez-Tudela 2008								See Rodriguez-Tudela 2008	Associated with lung transplant Henry et al 2021
						cyp51A SNPs
						495	452	448	430	427	364	363	359	351	297	289	262	255	254	248	242	216	172	168	121	98	54	54	54	46	39	9
	TR130	TR120	TR53	TR46	TR34	Phe-->Ile	His-->Tyr	Gly-->Ser	Asp-->Gly	Lys-->Glu	Ile-->Val	Ser-->Pro	Arg-->Trp	Gln-->Lys	Ser-->Thr	Thr-->Ala	Asp-->Tyr	Glu-->Asp	Gly-->Val	Thr-->Asn	Ile-->Val	Pro-->Leu	Val-->Met	Ser-->Leu	Tyr-->Phe	Leu-->His	Gly-->Arg	Gly-->Glu(E)	Gly-->Trp(W)	Tyr --> Phe	Met --> Ile	Ala --> Thr
1_10-23	Y
3_10-25	Y
CEA10	Y
v130-14	Y									Y								Y		Y			Y							Y
A1160_1	Y									Y								Y		Y			Y							Y
2F_a1										Y								Y		Y			Y							Y
2F_a7	Y									Y								Y		Y			Y							Y

## Sheet: Unique SNPs
SNP		Type
NC_007194.1_336969	AC=1;AF=1.00;AN=1;DP=28;FS=0.000;MLEAC=1;MLEAF=1.00;MQ=58.78;QD=26.87;SOR=1.179;ANN=A	missense_variant	MODERATE	AFUA_1G00950	AFUA_1G00950	transcript	XM_744752.1	protein_coding	2023-02-01	c.105T>A	p.Phe35Leu
NC_007194.1_341646	AC=1;AF=1.00;AN=1;DP=53;FS=0.000;MLEAC=1;MLEAF=1.00;MQ=59.32;QD=29.03;SOR=0.730;ANN=C	downstream_gene_variant	MODIFIER	AFUA_1G00950	AFUA_1G00950	transcript	XM_744752.1	protein_coding		c.*3739G>C			n.341646G>C
NC_007194.1_1183396	AC=1;AF=1.00;AN=1;DP=7;FS=0.000;MLEAC=1;MLEAF=1.00;MQ=49.61;QD=26.25;SOR=3.912;ANN=C	upstream_gene_variant	MODIFIER	AFUA_1G04130	AFUA_1G04130	transcript	XM_745069.2	protein_coding		c.-2411T>C
NC_007194.1_1183409	AC=1;AF=1.00;AN=1;DP=7;FS=0.000;MLEAC=1;MLEAF=1.00;MQ=49.61;QD=27.39;SOR=3.912;ANN=T	upstream_gene_variant	MODIFIER	AFUA_1G04130	AFUA_1G04130	transcript	XM_745069.2	protein_coding		c.-2398C>T
NC_007194.1_1183410	AC=1;AF=1.00;AN=1;DP=7;FS=0.000;MLEAC=1;MLEAF=1.00;MQ=49.61;QD=31.56;SOR=3.912;ANN=A	upstream_gene_variant	MODIFIER	AFUA_1G04130	AFUA_1G04130	transcript	XM_745069.2	protein_coding		c.-2397T>A
NC_007194.1_1183515	AC=1;AF=1.00;AN=1;DP=12;FS=0.000;MLEAC=1;MLEAF=1.00;MQ=39.23;QD=30.75;SOR=0.859;ANN=G	upstream_gene_variant	MODIFIER	AFUA_1G04130	AFUA_1G04130	transcript	XM_745069.2	protein_coding		c.-2292A>G
NC_007194.1_2040097	AC=1;AF=1.00;AN=1;DP=20;FS=0.000;MLEAC=1;MLEAF=1.00;MQ=40.13;QD=32.12;SOR=1.981;ANN=A	upstream_gene_variant	MODIFIER	AFUA_1G07180	AFUA_1G07180	transcript	XM_745372.1	protein_coding		c.-2842C>T			c.*4142C>T					4142	,A	intergenic_region	MODIFIER	AFUA_1G07190-AFUA_1G07195	AFUA_1G07190-AFUA_1G07195	intergenic_region	AFUA_1G07190-AFUA_1G07195			n.2040097G>A
NC_007194.1_2249043	AC=1;AF=1.00;AN=1;DP=25;FS=0.000;MLEAC=1;MLEAF=1.00;MQ=41.78;QD=28.77;SOR=1.802;ANN=T	upstream_gene_variant	MODIFIER	AFUA_1G08760	AFUA_1G08760	transcript	XM_747149.1	protein_coding		c.-2784C>T
NC_007194.1_2250276	AC=1;AF=1.00;AN=1;DP=14;FS=0.000;MLEAC=1;MLEAF=1.00;MQ=37.92;QD=32.18;SOR=2.303;ANN=C	upstream_gene_variant	MODIFIER	AFUA_1G08760	AFUA_1G08760	transcript	XM_747149.1	protein_coding		c.-1551T>C			n.2250276T>C
NC_007194.1_4861499	AC=1;AF=1.00;AN=1;DP=10;FS=0.000;MLEAC=1;MLEAF=1.00;MQ=35.60;QD=27.02;SOR=0.693;ANN=A	intergenic_region	MODIFIER	AFUA_1G17700-AFUA_1G17710	AFUA_1G17700-AFUA_1G17710	intergenic_region	AFUA_1G17700-AFUA_1G17710			n.4861499G>A
NC_007194.1_4861506	AC=1;AF=1.00;AN=1;DP=9;FS=0.000;MLEAC=1;MLEAF=1.00;MQ=32.74;QD=29.96;SOR=1.022;ANN=A	intergenic_region	MODIFIER	AFUA_1G17700-AFUA_1G17710	AFUA_1G17700-AFUA_1G17710	intergenic_region	AFUA_1G17700-AFUA_1G17710			n.4861506G>A
NC_007194.1_4861516	AC=1;AF=1.00;AN=1;DP=6;FS=0.000;MLEAC=1;MLEAF=1.00;MQ=32.16;QD=32.44;SOR=1.179;ANN=T	intergenic_region	MODIFIER	AFUA_1G17700-AFUA_1G17710	AFUA_1G17700-AFUA_1G17710	intergenic_region	AFUA_1G17700-AFUA_1G17710			n.4861516C>T
NC_007194.1_4861522	AC=1;AF=1.00;AN=1;DP=3;FS=0.000;MLEAC=1;MLEAF=1.00;MQ=34.84;QD=32.01;SOR=2.303;ANN=C	intergenic_region	MODIFIER	AFUA_1G17700-AFUA_1G17710	AFUA_1G17700-AFUA_1G17710	intergenic_region	AFUA_1G17700-AFUA_1G17710			n.4861522A>C
NC_007194.1_4861525	AC=1;AF=1.00;AN=1;DP=3;FS=0.000;MLEAC=1;MLEAF=1.00;MQ=34.84;QD=28.22;SOR=2.303;ANN=A	intergenic_region	MODIFIER	AFUA_1G17700-AFUA_1G17710	AFUA_1G17700-AFUA_1G17710	intergenic_region	AFUA_1G17700-AFUA_1G17710			n.4861525G>A
NC_007194.1_4861526	AC=1;AF=1.00;AN=1;DP=3;FS=0.000;MLEAC=1;MLEAF=1.00;MQ=34.84;QD=28.27;SOR=2.303;ANN=C	intergenic_region	MODIFIER	AFUA_1G17700-AFUA_1G17710	AFUA_1G17700-AFUA_1G17710	intergenic_region	AFUA_1G17700-AFUA_1G17710			n.4861526A>C
NC_007194.1_4862695	AC=1;AF=1.00;AN=1;DP=29;FS=0.000;MLEAC=1;MLEAF=1.00;MQ=47.63;QD=26.19;SOR=1.697;ANN=T	intergenic_region	MODIFIER	AFUA_1G17700-AFUA_1G17710	AFUA_1G17700-AFUA_1G17710	intergenic_region	AFUA_1G17700-AFUA_1G17710			n.4862695C>T
NC_007194.1_4875454	AC=1;AF=1.00;AN=1;DP=11;FS=0.000;MLEAC=1;MLEAF=1.00;MQ=38.94;QD=29.82;SOR=1.802;ANN=A	intergenic_region	MODIFIER	AFUA_1G17700-AFUA_1G17710	AFUA_1G17700-AFUA_1G17710	intergenic_region	AFUA_1G17700-AFUA_1G17710			n.4875454G>A
NC_007194.1_4876118	AC=1;AF=1.00;AN=1;DP=22;FS=0.000;MLEAC=1;MLEAF=1.00;MQ=46.89;QD=29.03;SOR=0.804;ANN=T	intergenic_region	MODIFIER	AFUA_1G17700-AFUA_1G17710	AFUA_1G17700-AFUA_1G17710	intergenic_region	AFUA_1G17700-AFUA_1G17710			n.4876118C>T
NC_007194.1_4876145	AC=1;AF=1.00;AN=1;DP=21;FS=0.000;MLEAC=1;MLEAF=1.00;MQ=47.48;QD=27.25;SOR=0.941;ANN=T	intergenic_region	MODIFIER	AFUA_1G17700-AFUA_1G17710	AFUA_1G17700-AFUA_1G17710	intergenic_region	AFUA_1G17700-AFUA_1G17710			n.4876145C>T
NC_007194.1_4876282	AC=1;AF=1.00;AN=1;DP=2;FS=0.000;MLEAC=1;MLEAF=1.00;MQ=43.42;QD=31.95;SOR=2.303;ANN=A	intergenic_region	MODIFIER	AFUA_1G17700-AFUA_1G17710	AFUA_1G17700-AFUA_1G17710	intergenic_region	AFUA_1G17700-AFUA_1G17710			n.4876282G>A
NC_007194.1_4876301	AC=1;AF=1.00;AN=1;DP=2;FS=0.000;MLEAC=1;MLEAF=1.00;MQ=43.42;QD=29.09;SOR=2.303;ANN=A	intergenic_region	MODIFIER	AFUA_1G17700-AFUA_1G17710	AFUA_1G17700-AFUA_1G17710	intergenic_region	AFUA_1G17700-AFUA_1G17710			n.4876301G>A
NC_007194.1_4876365	AC=1;AF=1.00;AN=1;DP=11;FS=0.000;MLEAC=1;MLEAF=1.00;MQ=48.04;QD=38.28;SOR=1.022;ANN=G	intergenic_region	MODIFIER	AFUA_1G17700-AFUA_1G17710	AFUA_1G17700-AFUA_1G17710	intergenic_region	AFUA_1G17700-AFUA_1G17710			n.4876365A>G
NC_007194.1_4889551	AC=1;AF=1.00;AN=1;DP=3;FS=0.000;MLEAC=1;MLEAF=1.00;MQ=41.40;QD=27.97;SOR=2.833;ANN=A	upstream_gene_variant	MODIFIER	AFUA_1G17710	AFUA_1G17710	transcript	XM_748044.1	protein_coding		c.-4697C>A			n.4889551C>A						,G	intergenic_region	MODIFIER	AFUA_1G17700-AFUA_1G17710	AFUA_1G17700-AFUA_1G17710	intergenic_region	AFUA_1G17700-AFUA_1G17710			n.4889551C>G						,T	intergenic_region	MODIFIER	AFUA_1G17700-AFUA_1G17710	AFUA_1G17700-AFUA_1G17710	intergenic_region	AFUA_1G17700-AFUA_1G17710			n.4889551C>T
NC_007194.1_4889557	AC=1;AF=1.00;AN=1;DP=3;FS=0.000;MLEAC=1;MLEAF=1.00;MQ=41.40;QD=26.18;SOR=2.833;ANN=A	upstream_gene_variant	MODIFIER	AFUA_1G17710	AFUA_1G17710	transcript	XM_748044.1	protein_coding		c.-4691T>A			n.4889557T>A						,C	intergenic_region	MODIFIER	AFUA_1G17700-AFUA_1G17710	AFUA_1G17700-AFUA_1G17710	intergenic_region	AFUA_1G17700-AFUA_1G17710			n.4889557T>C						,G	intergenic_region	MODIFIER	AFUA_1G17700-AFUA_1G17710	AFUA_1G17700-AFUA_1G17710	intergenic_region	AFUA_1G17700-AFUA_1G17710			n.4889557T>G
NC_007194.1_4889669	AC=1;AF=1.00;AN=1;DP=3;FS=0.000;MLEAC=1;MLEAF=1.00;MQ=29.14;QD=31.22;SOR=1.179;ANN=C	upstream_gene_variant	MODIFIER	AFUA_1G17710	AFUA_1G17710	transcript	XM_748044.1	protein_coding		c.-4579A>C			n.4889669A>C						,G	intergenic_region	MODIFIER	AFUA_1G17700-AFUA_1G17710	AFUA_1G17700-AFUA_1G17710	intergenic_region	AFUA_1G17700-AFUA_1G17710			n.4889669A>G						,T	intergenic_region	MODIFIER	AFUA_1G17700-AFUA_1G17710	AFUA_1G17700-AFUA_1G17710	intergenic_region	AFUA_1G17700-AFUA_1G17710			n.4889669A>T
NC_007194.1_4889678	AC=1;AF=1.00;AN=1;DP=3;FS=0.000;MLEAC=1;MLEAF=1.00;MQ=29.14;QD=30.18;SOR=1.179;ANN=A	upstream_gene_variant	MODIFIER	AFUA_1G17710	AFUA_1G17710	transcript	XM_748044.1	protein_coding		c.-4570T>A			n.4889678T>A						,C	intergenic_region	MODIFIER	AFUA_1G17700-AFUA_1G17710	AFUA_1G17700-AFUA_1G17710	intergenic_region	AFUA_1G17700-AFUA_1G17710			n.4889678T>C						,G	intergenic_region	MODIFIER	AFUA_1G17700-AFUA_1G17710	AFUA_1G17700-AFUA_1G17710	intergenic_region	AFUA_1G17700-AFUA_1G17710			n.4889678T>G
NC_007194.1_4889696	AC=1;AF=1.00;AN=1;DP=4;FS=0.000;MLEAC=1;MLEAF=1.00;MQ=28.62;QD=26.71;SOR=0.693;ANN=A	upstream_gene_variant	MODIFIER	AFUA_1G17710	AFUA_1G17710	transcript	XM_748044.1	protein_coding		c.-4552T>A			n.4889696T>A						,C	intergenic_region	MODIFIER	AFUA_1G17700-AFUA_1G17710	AFUA_1G17700-AFUA_1G17710	intergenic_region	AFUA_1G17700-AFUA_1G17710			n.4889696T>C						,G	intergenic_region	MODIFIER	AFUA_1G17700-AFUA_1G17710	AFUA_1G17700-AFUA_1G17710	intergenic_region	AFUA_1G17700-AFUA_1G17710			n.4889696T>G
NC_007194.1_4916796	AC=1;AF=1.00;AN=1;DP=32;FS=0.000;MLEAC=1;MLEAF=1.00;MQ=42.94;QD=28.40;SOR=0.760;ANN=A	downstream_gene_variant	MODIFIER	AFUA_1G17750	AFUA_1G17750	transcript	XM_748049.2	protein_coding		c.*4371G>A
NC_007194.1_4916799	AC=1;AF=1.00;AN=1;DP=32;FS=0.000;MLEAC=1;MLEAF=1.00;MQ=42.91;QD=31.14;SOR=0.760;ANN=A	downstream_gene_variant	MODIFIER	AFUA_1G17750	AFUA_1G17750	transcript	XM_748049.2	protein_coding		c.*4374G>A
NC_007194.1_4916810	AC=1;AF=1.00;AN=1;DP=32;FS=0.000;MLEAC=1;MLEAF=1.00;MQ=43.80;QD=31.26;SOR=0.906;ANN=C	downstream_gene_variant	MODIFIER	AFUA_1G17750	AFUA_1G17750	transcript	XM_748049.2	protein_coding		c.*4385T>C
NC_007195.1_1768132	AC=1;AF=1.00;AN=1;DP=5;FS=0.000;MLEAC=1;MLEAF=1.00;MQ=42.05;QD=25.73;SOR=1.022;ANN=A	upstream_gene_variant	MODIFIER	AFUA_2G06205	AFUA_2G06205	transcript	XM_744657.2	protein_coding		c.-2935C>T
NC_007195.1_1769891	AC=1;AF=1.00;AN=1;DP=7;FS=0.000;MLEAC=1;MLEAF=1.00;MQ=44.05;QD=26.34;SOR=1.329;ANN=A	upstream_gene_variant	MODIFIER	AFUA_2G06205	AFUA_2G06205	transcript	XM_744657.2	protein_coding		c.-4694C>T
NC_007195.1_1771905	AC=1;AF=1.00;AN=1;DP=14;FS=0.000;MLEAC=1;MLEAF=1.00;MQ=38.72;QD=30.08;SOR=1.329;ANN=C	intergenic_region	MODIFIER	AFUA_2G06205-AFUA_2G06220	AFUA_2G06205-AFUA_2G06220	intergenic_region	AFUA_2G06205-AFUA_2G06220			n.1771905T>C
NC_007195.1_1772181	AC=1;AF=1.00;AN=1;DP=4;FS=0.000;MLEAC=1;MLEAF=1.00;MQ=39.81;QD=30.35;SOR=1.179;ANN=C	intergenic_region	MODIFIER	AFUA_2G06205-AFUA_2G06220	AFUA_2G06205-AFUA_2G06220	intergenic_region	AFUA_2G06205-AFUA_2G06220			n.1772181A>C
NC_007195.1_1773487	AC=1;AF=1.00;AN=1;DP=4;FS=0.000;MLEAC=1;MLEAF=1.00;MQ=37.61;QD=27.95;SOR=1.609;ANN=A	intergenic_region	MODIFIER	AFUA_2G06205-AFUA_2G06220	AFUA_2G06205-AFUA_2G06220	intergenic_region	AFUA_2G06205-AFUA_2G06220			n.1773487T>A
NC_007195.1_1774571	AC=1;AF=1.00;AN=1;BaseQRankSum=1.35;DP=24;FS=0.000;MLEAC=1;MLEAF=1.00;MQ=37.29;MQRankSum=1.51;QD=30.46;ReadPosRankSum=1.24;SOR=0.299;ANN=C	intergenic_region	MODIFIER	AFUA_2G06205-AFUA_2G06220	AFUA_2G06205-AFUA_2G06220	intergenic_region	AFUA_2G06205-AFUA_2G06220			n.1774571T>C
NC_007195.1_1775081	AC=1;AF=1.00;AN=1;DP=2;FS=0.000;MLEAC=1;MLEAF=1.00;MQ=24.00;QD=30.02;SOR=0.693;ANN=A	intergenic_region	MODIFIER	AFUA_2G06205-AFUA_2G06220	AFUA_2G06205-AFUA_2G06220	intergenic_region	AFUA_2G06205-AFUA_2G06220			n.1775081G>A
NC_007195.1_1775494	AC=1;AF=1.00;AN=1;DP=5;FS=0.000;MLEAC=1;MLEAF=1.00;MQ=47.19;QD=26.12;SOR=3.611;ANN=C	intergenic_region	MODIFIER	AFUA_2G06205-AFUA_2G06220	AFUA_2G06205-AFUA_2G06220	intergenic_region	AFUA_2G06205-AFUA_2G06220			n.1775494T>C
NC_007195.1_1775870	AC=1;AF=1.00;AN=1;DP=6;FS=0.000;MLEAC=1;MLEAF=1.00;MQ=45.27;QD=28.38;SOR=1.329;ANN=G	intergenic_region	MODIFIER	AFUA_2G06205-AFUA_2G06220	AFUA_2G06205-AFUA_2G06220	intergenic_region	AFUA_2G06205-AFUA_2G06220			n.1775870A>G
NC_007195.1_1848528	AC=1;AF=1.00;AN=1;DP=15;FS=0.000;MLEAC=1;MLEAF=1.00;MQ=37.83;QD=25.93;SOR=3.126;ANN=T	intergenic_region	MODIFIER	AFUA_2G06330-AFUA_2G07340	AFUA_2G06330-AFUA_2G07340	intergenic_region	AFUA_2G06330-AFUA_2G07340			n.1848528C>T
NC_007195.1_1850296	AC=1;AF=1.00;AN=1;DP=4;FS=0.000;MLEAC=1;MLEAF=1.00;MQ=37.75;QD=30.99;SOR=3.258;ANN=A	intergenic_region	MODIFIER	AFUA_2G06330-AFUA_2G07340	AFUA_2G06330-AFUA_2G07340	intergenic_region	AFUA_2G06330-AFUA_2G07340			n.1850296C>A
NC_007195.1_1855933	AC=1;AF=1.00;AN=1;DP=10;FS=0.000;MLEAC=1;MLEAF=1.00;MQ=51.19;QD=34.20;SOR=1.402;ANN=T	intergenic_region	MODIFIER	AFUA_2G06330-AFUA_2G07340	AFUA_2G06330-AFUA_2G07340	intergenic_region	AFUA_2G06330-AFUA_2G07340			n.1855933C>T
NC_007195.1_1901025	AC=1;AF=1.00;AN=1;DP=6;FS=0.000;MLEAC=1;MLEAF=1.00;MQ=36.44;QD=27.53;SOR=2.303;ANN=G	upstream_gene_variant	MODIFIER	AFUA_2G07440	AFUA_2G07440	transcript	XM_749987.1	protein_coding		c.-2454A>G
NC_007195.1_1901045	AC=1;AF=1.00;AN=1;DP=7;FS=0.000;MLEAC=1;MLEAF=1.00;MQ=34.66;QD=31.50;SOR=2.584;ANN=C	upstream_gene_variant	MODIFIER	AFUA_2G07440	AFUA_2G07440	transcript	XM_749987.1	protein_coding		c.-2434T>C
NC_007195.1_1901062	AC=1;AF=1.00;AN=1;DP=7;FS=0.000;MLEAC=1;MLEAF=1.00;MQ=34.66;QD=29.20;SOR=2.584;ANN=G	upstream_gene_variant	MODIFIER	AFUA_2G07440	AFUA_2G07440	transcript	XM_749987.1	protein_coding		c.-2417A>G
NC_007195.1_2468153	AC=1;AF=1.00;AN=1;DP=18;FS=0.000;MLEAC=1;MLEAF=1.00;MQ=59.01;QD=29.47;SOR=1.739;ANN=A	intergenic_region	MODIFIER	AFUA_2G09630-AFUA_2G09640	AFUA_2G09630-AFUA_2G09640	intergenic_region	AFUA_2G09630-AFUA_2G09640			n.2468153G>A
NC_007195.1_2652639	AC=1;AF=1.00;AN=1;DP=46;FS=0.000;MLEAC=1;MLEAF=1.00;MQ=56.73;QD=30.52;SOR=0.990;ANN=C	upstream_gene_variant	MODIFIER	AFUA_2G10340	AFUA_2G10340	transcript	XM_750274.1	protein_coding		c.-4069A>G			c.*2450T>C					2450	,C	downstream_gene_variant	MODIFIER	AFUA_2G10380	AFUA_2G10380	transcript	XM_750278.1	protein_coding		c.*3491A>G					3491	,C	intergenic_region	MODIFIER	AFUA_2G10360-AFUA_2G10370	AFUA_2G10360-AFUA_2G10370	intergenic_region	AFUA_2G10360-AFUA_2G10370			n.2652639T>C
NC_007195.1_3352276	AC=1;AF=1.00;AN=1;DP=7;FS=0.000;MLEAC=1;MLEAF=1.00;MQ=34.91;QD=31.65;SOR=0.693;ANN=T	upstream_gene_variant	MODIFIER	AFUA_2G13040	AFUA_2G13040	transcript	XM_750543.1	protein_coding		c.-4697G>A			c.*2023G>A					2023	,T	intergenic_region	MODIFIER	AFUA_2G13050-AFUA_2G13060	AFUA_2G13050-AFUA_2G13060	intergenic_region	AFUA_2G13050-AFUA_2G13060			n.3352276C>T
NC_007195.1_3352277	AC=1;AF=1.00;AN=1;DP=7;FS=0.000;MLEAC=1;MLEAF=1.00;MQ=34.91;QD=28.63;SOR=0.693;ANN=A	upstream_gene_variant	MODIFIER	AFUA_2G13040	AFUA_2G13040	transcript	XM_750543.1	protein_coding		c.-4698C>T			c.*2022C>T					2022	,A	intergenic_region	MODIFIER	AFUA_2G13050-AFUA_2G13060	AFUA_2G13050-AFUA_2G13060	intergenic_region	AFUA_2G13050-AFUA_2G13060			n.3352277G>A
NC_007195.1_3352300	AC=1;AF=1.00;AN=1;DP=6;FS=0.000;MLEAC=1;MLEAF=1.00;MQ=36.30;QD=28.70;SOR=1.022;ANN=C	upstream_gene_variant	MODIFIER	AFUA_2G13040	AFUA_2G13040	transcript	XM_750543.1	protein_coding		c.-4721A>G			c.*1999A>G					1999	,C	intergenic_region	MODIFIER	AFUA_2G13050-AFUA_2G13060	AFUA_2G13050-AFUA_2G13060	intergenic_region	AFUA_2G13050-AFUA_2G13060			n.3352300T>C
NC_007195.1_3352301	AC=1;AF=1.00;AN=1;DP=6;FS=0.000;MLEAC=1;MLEAF=1.00;MQ=36.30;QD=26.81;SOR=1.022;ANN=A	upstream_gene_variant	MODIFIER	AFUA_2G13040	AFUA_2G13040	transcript	XM_750543.1	protein_coding		c.-4722C>T			c.*1998C>T					1998	,A	intergenic_region	MODIFIER	AFUA_2G13050-AFUA_2G13060	AFUA_2G13050-AFUA_2G13060	intergenic_region	AFUA_2G13050-AFUA_2G13060			n.3352301G>A
NC_007195.1_3380555	AC=1;AF=1.00;AN=1;DP=29;FS=0.000;MLEAC=1;MLEAF=1.00;MQ=60.00;QD=24.80;SOR=1.528;ANN=G	upstream_gene_variant	MODIFIER	AFUA_2G13140	AFUA_2G13140	transcript	XM_750553.1	protein_coding		c.-4913G>C			n.3380555C>G
NC_007195.1_4382309	AC=1;AF=1.00;AN=1;DP=6;FS=0.000;MLEAC=1;MLEAF=1.00;MQ=35.41;QD=32.20;SOR=2.303;ANN=T	upstream_gene_variant	MODIFIER	AFUA_2G16490	AFUA_2G16490	transcript	XM_750893.1	protein_coding		c.-4121G>A
NC_007195.1_4382313	AC=1;AF=1.00;AN=1;DP=6;FS=0.000;MLEAC=1;MLEAF=1.00;MQ=35.41;QD=32.97;SOR=2.303;ANN=T	upstream_gene_variant	MODIFIER	AFUA_2G16490	AFUA_2G16490	transcript	XM_750893.1	protein_coding		c.-4125G>A
NC_007195.1_4382315	AC=1;AF=1.00;AN=1;DP=7;FS=0.000;MLEAC=1;MLEAF=1.00;MQ=39.44;QD=30.13;SOR=2.584;ANN=A	upstream_gene_variant	MODIFIER	AFUA_2G16490	AFUA_2G16490	transcript	XM_750893.1	protein_coding		c.-4127C>T
NC_007195.1_4382488	AC=1;AF=1.00;AN=1;BaseQRankSum=1.69;DP=87;FS=0.000;MLEAC=1;MLEAF=1.00;MQ=46.09;MQRankSum=1.96;QD=34.11;ReadPosRankSum=0.553;SOR=0.756;ANN=C	upstream_gene_variant	MODIFIER	AFUA_2G16490	AFUA_2G16490	transcript	XM_750893.1	protein_coding		c.-4300A>G
NC_007195.1_4386539	AC=1;AF=1.00;AN=1;DP=3;FS=0.000;MLEAC=1;MLEAF=1.00;MQ=31.51;QD=29.01;SOR=2.833;ANN=A	intergenic_region	MODIFIER	AFUA_2G16500-AFUA_2G16510	AFUA_2G16500-AFUA_2G16510	intergenic_region	AFUA_2G16500-AFUA_2G16510			n.4386539T>A
NC_007195.1_4388628	AC=1;AF=1.00;AN=1;DP=5;FS=0.000;MLEAC=1;MLEAF=1.00;MQ=36.36;QD=35.48;SOR=1.981;ANN=T	intergenic_region	MODIFIER	AFUA_2G16500-AFUA_2G16510	AFUA_2G16500-AFUA_2G16510	intergenic_region	AFUA_2G16500-AFUA_2G16510			n.4388628C>T
NC_007195.1_4389233	AC=1;AF=1.00;AN=1;DP=27;FS=0.000;MLEAC=1;MLEAF=1.00;MQ=48.71;QD=28.71;SOR=1.292;ANN=A	intergenic_region	MODIFIER	AFUA_2G16500-AFUA_2G16510	AFUA_2G16500-AFUA_2G16510	intergenic_region	AFUA_2G16500-AFUA_2G16510			n.4389233G>A
NC_007195.1_4391040	AC=1;AF=1.00;AN=1;DP=37;FS=0.000;MLEAC=1;MLEAF=1.00;MQ=48.14;QD=29.25;SOR=0.693;ANN=T	intergenic_region	MODIFIER	AFUA_2G16500-AFUA_2G16510	AFUA_2G16500-AFUA_2G16510	intergenic_region	AFUA_2G16500-AFUA_2G16510			n.4391040C>T
NC_007195.1_4391412	AC=1;AF=1.00;AN=1;DP=48;FS=0.000;MLEAC=1;MLEAF=1.00;MQ=49.99;QD=31.56;SOR=0.976;ANN=C	intergenic_region	MODIFIER	AFUA_2G16500-AFUA_2G16510	AFUA_2G16500-AFUA_2G16510	intergenic_region	AFUA_2G16500-AFUA_2G16510			n.4391412T>C
NC_007195.1_4392129	AC=1;AF=1.00;AN=1;DP=20;FS=0.000;MLEAC=1;MLEAF=1.00;MQ=34.99;QD=30.62;SOR=0.818;ANN=C	intergenic_region	MODIFIER	AFUA_2G16500-AFUA_2G16510	AFUA_2G16500-AFUA_2G16510	intergenic_region	AFUA_2G16500-AFUA_2G16510			n.4392129T>C
NC_007195.1_4393282	AC=1;AF=1.00;AN=1;DP=9;FS=0.000;MLEAC=1;MLEAF=1.00;MQ=37.90;QD=29.12;SOR=4.615;ANN=G	intergenic_region	MODIFIER	AFUA_2G16500-AFUA_2G16510	AFUA_2G16500-AFUA_2G16510	intergenic_region	AFUA_2G16500-AFUA_2G16510			n.4393282A>G
NC_007195.1_4394613	AC=1;AF=1.00;AN=1;DP=7;FS=0.000;MLEAC=1;MLEAF=1.00;MQ=25.93;QD=25.83;SOR=2.303;ANN=G	intergenic_region	MODIFIER	AFUA_2G16500-AFUA_2G16510	AFUA_2G16500-AFUA_2G16510	intergenic_region	AFUA_2G16500-AFUA_2G16510			n.4394613A>G
NC_007195.1_4395111	AC=1;AF=1.00;AN=1;DP=25;FS=0.000;MLEAC=1;MLEAF=1.00;MQ=44.58;QD=31.55;SOR=1.609;ANN=T	intergenic_region	MODIFIER	AFUA_2G16500-AFUA_2G16510	AFUA_2G16500-AFUA_2G16510	intergenic_region	AFUA_2G16500-AFUA_2G16510			n.4395111C>T
NC_007195.1_4395126	AC=1;AF=1.00;AN=1;DP=24;FS=0.000;MLEAC=1;MLEAF=1.00;MQ=45.28;QD=29.78;SOR=1.708;ANN=A	intergenic_region	MODIFIER	AFUA_2G16500-AFUA_2G16510	AFUA_2G16500-AFUA_2G16510	intergenic_region	AFUA_2G16500-AFUA_2G16510			n.4395126G>A
NC_007195.1_4395489	AC=1;AF=1.00;AN=1;BaseQRankSum=0.638;DP=51;FS=0.000;MLEAC=1;MLEAF=1.00;MQ=42.17;MQRankSum=0.538;QD=32.31;ReadPosRankSum=-1.950e+00;SOR=0.580;ANN=C	intergenic_region	MODIFIER	AFUA_2G16500-AFUA_2G16510	AFUA_2G16500-AFUA_2G16510	intergenic_region	AFUA_2G16500-AFUA_2G16510			n.4395489T>C
NC_007195.1_4396582	AC=1;AF=1.00;AN=1;DP=28;FS=0.000;MLEAC=1;MLEAF=1.00;MQ=49.70;QD=29.88;SOR=1.179;ANN=G	intergenic_region	MODIFIER	AFUA_2G16500-AFUA_2G16510	AFUA_2G16500-AFUA_2G16510	intergenic_region	AFUA_2G16500-AFUA_2G16510			n.4396582A>G
NC_007195.1_4401349	AC=1;AF=1.00;AN=1;DP=2;FS=0.000;MLEAC=1;MLEAF=1.00;MQ=30.15;QD=27.99;SOR=0.693;ANN=A	intergenic_region	MODIFIER	AFUA_2G16500-AFUA_2G16510	AFUA_2G16500-AFUA_2G16510	intergenic_region	AFUA_2G16500-AFUA_2G16510			n.4401349G>A
NC_007195.1_4401350	AC=1;AF=1.00;AN=1;DP=2;FS=0.000;MLEAC=1;MLEAF=1.00;MQ=30.15;QD=29.52;SOR=0.693;ANN=A	intergenic_region	MODIFIER	AFUA_2G16500-AFUA_2G16510	AFUA_2G16500-AFUA_2G16510	intergenic_region	AFUA_2G16500-AFUA_2G16510			n.4401350C>A
NC_007195.1_4403941	AC=1;AF=1.00;AN=1;DP=19;FS=0.000;MLEAC=1;MLEAF=1.00;MQ=45.74;QD=28.74;SOR=1.493;ANN=C	upstream_gene_variant	MODIFIER	AFUA_2G16510	AFUA_2G16510	transcript	XM_750895.1	protein_coding		c.-3294T>C
NC_007195.1_4403955	AC=1;AF=1.00;AN=1;DP=18;FS=0.000;MLEAC=1;MLEAF=1.00;MQ=46.09;QD=29.35;SOR=1.061;ANN=T	upstream_gene_variant	MODIFIER	AFUA_2G16510	AFUA_2G16510	transcript	XM_750895.1	protein_coding		c.-3280C>T
NC_007195.1_4803487	AC=1;AF=1.00;AN=1;DP=47;FS=0.000;MLEAC=1;MLEAF=1.00;MQ=47.72;QD=30.31;SOR=0.741;ANN=T	upstream_gene_variant	MODIFIER	AFUA_2G18070	AFUA_2G18070	transcript	XM_751051.1	protein_coding		c.-2628G>A
NC_007195.1_4826652	AC=1;AF=1.00;AN=1;DP=34;FS=0.000;MLEAC=1;MLEAF=1.00;MQ=40.42;QD=32.00;SOR=1.022;ANN=T	intergenic_region	MODIFIER	AFUA_2G18070-AFUA_2G18100	AFUA_2G18070-AFUA_2G18100	intergenic_region	AFUA_2G18070-AFUA_2G18100			n.4826652C>T
NC_007195.1_4830036	AC=1;AF=1.00;AN=1;DP=11;FS=0.000;MLEAC=1;MLEAF=1.00;MQ=39.13;QD=31.90;SOR=2.303;ANN=G	intergenic_region	MODIFIER	AFUA_2G18070-AFUA_2G18100	AFUA_2G18070-AFUA_2G18100	intergenic_region	AFUA_2G18070-AFUA_2G18100			n.4830036A>G
NC_007196.1_29664	AC=1;AF=1.00;AN=1;DP=10;FS=0.000;MLEAC=1;MLEAF=1.00;MQ=24.21;QD=30.67;SOR=3.056;ANN=C	upstream_gene_variant	MODIFIER	AFUA_3G00180	AFUA_3G00180	transcript	XM_743246.1	protein_coding		c.-2903A>G
NC_007196.1_604944	AC=1;AF=1.00;AN=1;DP=33;FS=0.000;MLEAC=1;MLEAF=1.00;MQ=47.46;QD=26.07;SOR=1.179;ANN=A	upstream_gene_variant	MODIFIER	AFUA_3G02430	AFUA_3G02430	transcript	XM_743473.2	protein_coding		c.-3462C>T
NC_007196.1_609065	AC=1;AF=1.00;AN=1;DP=9;FS=0.000;MLEAC=1;MLEAF=1.00;MQ=42.12;QD=31.57;SOR=3.056;ANN=C	upstream_gene_variant	MODIFIER	AFUA_3G02450	AFUA_3G02450	transcript	XM_743475.1	protein_coding		c.-3261T>C
NC_007196.1_609074	AC=1;AF=1.00;AN=1;DP=8;FS=0.000;MLEAC=1;MLEAF=1.00;MQ=42.37;QD=34.66;SOR=4.407;ANN=A	upstream_gene_variant	MODIFIER	AFUA_3G02450	AFUA_3G02450	transcript	XM_743475.1	protein_coding		c.-3252G>A
NC_007196.1_609078	AC=1;AF=1.00;AN=1;DP=8;FS=0.000;MLEAC=1;MLEAF=1.00;MQ=42.37;QD=33.54;SOR=4.407;ANN=T	upstream_gene_variant	MODIFIER	AFUA_3G02450	AFUA_3G02450	transcript	XM_743475.1	protein_coding		c.-3248C>T
NC_007196.1_609093	AC=1;AF=1.00;AN=1;DP=7;FS=0.000;MLEAC=1;MLEAF=1.00;MQ=42.70;QD=33.66;SOR=4.174;ANN=C	upstream_gene_variant	MODIFIER	AFUA_3G02450	AFUA_3G02450	transcript	XM_743475.1	protein_coding		c.-3233T>C
NC_007196.1_1020238	AC=1;AF=1.00;AN=1;DP=34;FS=0.000;MLEAC=1;MLEAF=1.00;MQ=60.00;QD=34.80;SOR=0.811;ANN=C	intergenic_region	MODIFIER	AFUA_3G03730-AFUA_3G03740	AFUA_3G03730-AFUA_3G03740	intergenic_region	AFUA_3G03730-AFUA_3G03740			n.1020238T>C
NC_007196.1_1041245	AC=1;AF=1.00;AN=1;DP=19;FS=0.000;MLEAC=1;MLEAF=1.00;MQ=60.00;QD=30.03;SOR=1.061;ANN=A	intergenic_region	MODIFIER	AFUA_3G03760-AFUA_3G03780	AFUA_3G03760-AFUA_3G03780	intergenic_region	AFUA_3G03760-AFUA_3G03780			n.1041245G>A
NC_007196.1_1048881	AC=1;AF=1.00;AN=1;DP=21;FS=0.000;MLEAC=1;MLEAF=1.00;MQ=60.00;QD=32.13;SOR=0.941;ANN=T	intergenic_region	MODIFIER	AFUA_3G03760-AFUA_3G03780	AFUA_3G03760-AFUA_3G03780	intergenic_region	AFUA_3G03760-AFUA_3G03780			n.1048881C>T
NC_007196.1_1051102	AC=1;AF=1.00;AN=1;DP=27;FS=0.000;MLEAC=1;MLEAF=1.00;MQ=60.00;QD=28.53;SOR=1.022;ANN=G	intergenic_region	MODIFIER	AFUA_3G03760-AFUA_3G03780	AFUA_3G03760-AFUA_3G03780	intergenic_region	AFUA_3G03760-AFUA_3G03780			n.1051102A>G
NC_007196.1_1056069	AC=1;AF=1.00;AN=1;DP=30;FS=0.000;MLEAC=1;MLEAF=1.00;MQ=60.00;QD=30.29;SOR=0.826;ANN=A	intergenic_region	MODIFIER	AFUA_3G03760-AFUA_3G03780	AFUA_3G03760-AFUA_3G03780	intergenic_region	AFUA_3G03760-AFUA_3G03780			n.1056069G>A
NC_007196.1_1056072	AC=1;AF=1.00;AN=1;DP=30;FS=0.000;MLEAC=1;MLEAF=1.00;MQ=60.00;QD=30.79;SOR=0.826;ANN=T	intergenic_region	MODIFIER	AFUA_3G03760-AFUA_3G03780	AFUA_3G03760-AFUA_3G03780	intergenic_region	AFUA_3G03760-AFUA_3G03780			n.1056072C>T
NC_007196.1_1056075	AC=1;AF=1.00;AN=1;DP=31;FS=0.000;MLEAC=1;MLEAF=1.00;MQ=60.00;QD=35.01;SOR=0.892;ANN=A	intergenic_region	MODIFIER	AFUA_3G03760-AFUA_3G03780	AFUA_3G03760-AFUA_3G03780	intergenic_region	AFUA_3G03760-AFUA_3G03780			n.1056075G>A
NC_007196.1_1064279	AC=1;AF=1.00;AN=1;DP=5;FS=0.000;MLEAC=1;MLEAF=1.00;MQ=36.66;QD=30.40;SOR=1.981;ANN=C	intergenic_region	MODIFIER	AFUA_3G03760-AFUA_3G03780	AFUA_3G03760-AFUA_3G03780	intergenic_region	AFUA_3G03760-AFUA_3G03780			n.1064279T>C
NC_007196.1_1222331	AC=1;AF=1.00;AN=1;DP=5;FS=0.000;MLEAC=1;MLEAF=1.00;MQ=39.16;QD=30.90;SOR=1.981;ANN=T	intergenic_region	MODIFIER	AFUA_3G04260-AFUA_3G04300	AFUA_3G04260-AFUA_3G04300	intergenic_region	AFUA_3G04260-AFUA_3G04300			n.1222331C>T
NC_007196.1_1222336	AC=1;AF=1.00;AN=1;DP=5;FS=0.000;MLEAC=1;MLEAF=1.00;MQ=39.16;QD=30.26;SOR=1.981;ANN=C	intergenic_region	MODIFIER	AFUA_3G04260-AFUA_3G04300	AFUA_3G04260-AFUA_3G04300	intergenic_region	AFUA_3G04260-AFUA_3G04300			n.1222336T>C
NC_007196.1_1222339	AC=1;AF=1.00;AN=1;DP=4;FS=0.000;MLEAC=1;MLEAF=1.00;MQ=36.94;QD=36.22;SOR=1.609;ANN=A	intergenic_region	MODIFIER	AFUA_3G04260-AFUA_3G04300	AFUA_3G04260-AFUA_3G04300	intergenic_region	AFUA_3G04260-AFUA_3G04300			n.1222339C>A
NC_007196.1_1241389	AC=1;AF=1.00;AN=1;DP=8;FS=0.000;MLEAC=1;MLEAF=1.00;MQ=38.47;QD=32.01;SOR=0.941;ANN=T	intergenic_region	MODIFIER	AFUA_3G04310-AFUA_3G05320	AFUA_3G04310-AFUA_3G05320	intergenic_region	AFUA_3G04310-AFUA_3G05320			n.1241389C>T
NC_007196.1_1244854	AC=1;AF=1.00;AN=1;DP=2;FS=0.000;MLEAC=1;MLEAF=1.00;MQ=41.01;QD=31.61;SOR=2.303;ANN=A	intergenic_region	MODIFIER	AFUA_3G04310-AFUA_3G05320	AFUA_3G04310-AFUA_3G05320	intergenic_region	AFUA_3G04310-AFUA_3G05320			n.1244854G>A
NC_007196.1_1244855	AC=1;AF=1.00;AN=1;DP=2;FS=0.000;MLEAC=1;MLEAF=1.00;MQ=41.01;QD=34.16;SOR=2.303;ANN=A	intergenic_region	MODIFIER	AFUA_3G04310-AFUA_3G05320	AFUA_3G04310-AFUA_3G05320	intergenic_region	AFUA_3G04310-AFUA_3G05320			n.1244855C>A
NC_007196.1_1244873	AC=1;AF=1.00;AN=1;DP=4;FS=0.000;MLEAC=1;MLEAF=1.00;MQ=51.39;QD=33.10;SOR=3.258;ANN=C	intergenic_region	MODIFIER	AFUA_3G04310-AFUA_3G05320	AFUA_3G04310-AFUA_3G05320	intergenic_region	AFUA_3G04310-AFUA_3G05320			n.1244873A>C
NC_007196.1_1244882	AC=1;AF=1.00;AN=1;DP=5;FS=0.000;MLEAC=1;MLEAF=1.00;MQ=52.56;QD=32.09;SOR=3.611;ANN=G	intergenic_region	MODIFIER	AFUA_3G04310-AFUA_3G05320	AFUA_3G04310-AFUA_3G05320	intergenic_region	AFUA_3G04310-AFUA_3G05320			n.1244882A>G
NC_007196.1_1244891	AC=1;AF=1.00;AN=1;DP=5;FS=0.000;MLEAC=1;MLEAF=1.00;MQ=52.56;QD=31.01;SOR=3.611;ANN=C	intergenic_region	MODIFIER	AFUA_3G04310-AFUA_3G05320	AFUA_3G04310-AFUA_3G05320	intergenic_region	AFUA_3G04310-AFUA_3G05320			n.1244891T>C
NC_007196.1_1244898	AC=1;AF=1.00;AN=1;DP=5;FS=0.000;MLEAC=1;MLEAF=1.00;MQ=52.56;QD=23.75;SOR=3.611;ANN=C	intergenic_region	MODIFIER	AFUA_3G04310-AFUA_3G05320	AFUA_3G04310-AFUA_3G05320	intergenic_region	AFUA_3G04310-AFUA_3G05320			n.1244898T>C
NC_007196.1_1244912	AC=1;AF=1.00;AN=1;DP=6;FS=0.000;MLEAC=1;MLEAF=1.00;MQ=53.87;QD=35.20;SOR=3.912;ANN=C	intergenic_region	MODIFIER	AFUA_3G04310-AFUA_3G05320	AFUA_3G04310-AFUA_3G05320	intergenic_region	AFUA_3G04310-AFUA_3G05320			n.1244912T>C
NC_007196.1_1244925	AC=1;AF=1.00;AN=1;DP=8;FS=0.000;MLEAC=1;MLEAF=1.00;MQ=52.72;QD=32.29;SOR=4.174;ANN=C	intergenic_region	MODIFIER	AFUA_3G04310-AFUA_3G05320	AFUA_3G04310-AFUA_3G05320	intergenic_region	AFUA_3G04310-AFUA_3G05320			n.1244925T>C
NC_007196.1_1245172	AC=1;AF=1.00;AN=1;DP=12;FS=0.000;MLEAC=1;MLEAF=1.00;MQ=50.27;QD=31.62;SOR=0.892;ANN=A	intergenic_region	MODIFIER	AFUA_3G04310-AFUA_3G05320	AFUA_3G04310-AFUA_3G05320	intergenic_region	AFUA_3G04310-AFUA_3G05320			n.1245172G>A
NC_007196.1_1248466	AC=1;AF=1.00;AN=1;DP=8;FS=0.000;MLEAC=1;MLEAF=1.00;MQ=52.14;QD=30.65;SOR=3.258;ANN=T	intergenic_region	MODIFIER	AFUA_3G04310-AFUA_3G05320	AFUA_3G04310-AFUA_3G05320	intergenic_region	AFUA_3G04310-AFUA_3G05320			n.1248466C>T
NC_007196.1_1248488	AC=1;AF=1.00;AN=1;DP=7;FS=0.000;MLEAC=1;MLEAF=1.00;MQ=51.29;QD=34.17;SOR=3.258;ANN=G	intergenic_region	MODIFIER	AFUA_3G04310-AFUA_3G05320	AFUA_3G04310-AFUA_3G05320	intergenic_region	AFUA_3G04310-AFUA_3G05320			n.1248488A>G
NC_007196.1_1248489	AC=1;AF=1.00;AN=1;DP=7;FS=0.000;MLEAC=1;MLEAF=1.00;MQ=51.29;QD=26.22;SOR=3.258;ANN=A	intergenic_region	MODIFIER	AFUA_3G04310-AFUA_3G05320	AFUA_3G04310-AFUA_3G05320	intergenic_region	AFUA_3G04310-AFUA_3G05320			n.1248489G>A
NC_007196.1_1248494	AC=1;AF=1.00;AN=1;DP=4;FS=0.000;MLEAC=1;MLEAF=1.00;MQ=47.69;QD=31.82;SOR=3.258;ANN=A	intergenic_region	MODIFIER	AFUA_3G04310-AFUA_3G05320	AFUA_3G04310-AFUA_3G05320	intergenic_region	AFUA_3G04310-AFUA_3G05320			n.1248494G>A
NC_007196.1_1248499	AC=1;AF=1.00;AN=1;DP=3;FS=0.000;MLEAC=1;MLEAF=1.00;MQ=42.81;QD=35.02;SOR=2.833;ANN=A	intergenic_region	MODIFIER	AFUA_3G04310-AFUA_3G05320	AFUA_3G04310-AFUA_3G05320	intergenic_region	AFUA_3G04310-AFUA_3G05320			n.1248499C>A
NC_007196.1_1248501	AC=1;AF=1.00;AN=1;DP=3;FS=0.000;MLEAC=1;MLEAF=1.00;MQ=42.81;QD=30.14;SOR=2.833;ANN=A	intergenic_region	MODIFIER	AFUA_3G04310-AFUA_3G05320	AFUA_3G04310-AFUA_3G05320	intergenic_region	AFUA_3G04310-AFUA_3G05320			n.1248501G>A
NC_007196.1_1248505	AC=1;AF=1.00;AN=1;DP=3;FS=0.000;MLEAC=1;MLEAF=1.00;MQ=42.81;QD=27.10;SOR=2.833;ANN=A	intergenic_region	MODIFIER	AFUA_3G04310-AFUA_3G05320	AFUA_3G04310-AFUA_3G05320	intergenic_region	AFUA_3G04310-AFUA_3G05320			n.1248505G>A
NC_007196.1_1248506	AC=1;AF=1.00;AN=1;DP=3;FS=0.000;MLEAC=1;MLEAF=1.00;MQ=42.81;QD=27.12;SOR=2.833;ANN=A	intergenic_region	MODIFIER	AFUA_3G04310-AFUA_3G05320	AFUA_3G04310-AFUA_3G05320	intergenic_region	AFUA_3G04310-AFUA_3G05320			n.1248506C>A
NC_007196.1_1261777	AC=1;AF=1.00;AN=1;DP=2;FS=0.000;MLEAC=1;MLEAF=1.00;MQ=43.10;QD=29.89;SOR=2.303;ANN=C	intergenic_region	MODIFIER	AFUA_3G04310-AFUA_3G05320	AFUA_3G04310-AFUA_3G05320	intergenic_region	AFUA_3G04310-AFUA_3G05320			n.1261777A>C
NC_007196.1_1261783	AC=1;AF=1.00;AN=1;DP=2;FS=0.000;MLEAC=1;MLEAF=1.00;MQ=43.10;QD=29.14;SOR=2.303;ANN=A	intergenic_region	MODIFIER	AFUA_3G04310-AFUA_3G05320	AFUA_3G04310-AFUA_3G05320	intergenic_region	AFUA_3G04310-AFUA_3G05320			n.1261783G>A
NC_007196.1_1265133	AC=1;AF=1.00;AN=1;DP=3;FS=0.000;MLEAC=1;MLEAF=1.00;MQ=37.03;QD=30.37;SOR=2.833;ANN=A	intergenic_region	MODIFIER	AFUA_3G04310-AFUA_3G05320	AFUA_3G04310-AFUA_3G05320	intergenic_region	AFUA_3G04310-AFUA_3G05320			n.1265133G>A
NC_007196.1_1265135	AC=1;AF=1.00;AN=1;DP=4;FS=0.000;MLEAC=1;MLEAF=1.00;MQ=33.90;QD=30.55;SOR=2.833;ANN=A	intergenic_region	MODIFIER	AFUA_3G04310-AFUA_3G05320	AFUA_3G04310-AFUA_3G05320	intergenic_region	AFUA_3G04310-AFUA_3G05320			n.1265135C>A
NC_007196.1_1276137	AC=1;AF=1.00;AN=1;DP=7;FS=0.000;MLEAC=1;MLEAF=1.00;MQ=51.81;QD=34.16;SOR=1.022;ANN=C	intergenic_region	MODIFIER	AFUA_3G04310-AFUA_3G05320	AFUA_3G04310-AFUA_3G05320	intergenic_region	AFUA_3G04310-AFUA_3G05320			n.1276137T>C
NC_007196.1_1276142	AC=1;AF=1.00;AN=1;DP=7;FS=0.000;MLEAC=1;MLEAF=1.00;MQ=51.81;QD=31.07;SOR=1.022;ANN=A	intergenic_region	MODIFIER	AFUA_3G04310-AFUA_3G05320	AFUA_3G04310-AFUA_3G05320	intergenic_region	AFUA_3G04310-AFUA_3G05320			n.1276142G>A
NC_007196.1_1276146	AC=1;AF=1.00;AN=1;DP=6;FS=0.000;MLEAC=1;MLEAF=1.00;MQ=50.31;QD=34.09;SOR=1.609;ANN=T	intergenic_region	MODIFIER	AFUA_3G04310-AFUA_3G05320	AFUA_3G04310-AFUA_3G05320	intergenic_region	AFUA_3G04310-AFUA_3G05320			n.1276146C>T
NC_007196.1_1276164	AC=1;AF=1.00;AN=1;DP=5;FS=0.000;MLEAC=1;MLEAF=1.00;MQ=48.14;QD=31.02;SOR=1.609;ANN=C	intergenic_region	MODIFIER	AFUA_3G04310-AFUA_3G05320	AFUA_3G04310-AFUA_3G05320	intergenic_region	AFUA_3G04310-AFUA_3G05320			n.1276164T>C
NC_007196.1_1276166	AC=1;AF=1.00;AN=1;DP=4;FS=0.000;MLEAC=1;MLEAF=1.00;MQ=44.69;QD=31.52;SOR=1.609;ANN=A	intergenic_region	MODIFIER	AFUA_3G04310-AFUA_3G05320	AFUA_3G04310-AFUA_3G05320	intergenic_region	AFUA_3G04310-AFUA_3G05320			n.1276166T>A
NC_007196.1_1276173	AC=1;AF=1.00;AN=1;DP=4;FS=0.000;MLEAC=1;MLEAF=1.00;MQ=44.69;QD=35.84;SOR=1.609;ANN=A	intergenic_region	MODIFIER	AFUA_3G04310-AFUA_3G05320	AFUA_3G04310-AFUA_3G05320	intergenic_region	AFUA_3G04310-AFUA_3G05320			n.1276173C>A
NC_007196.1_1276178	AC=1;AF=1.00;AN=1;DP=4;FS=0.000;MLEAC=1;MLEAF=1.00;MQ=44.69;QD=28.21;SOR=1.609;ANN=A	intergenic_region	MODIFIER	AFUA_3G04310-AFUA_3G05320	AFUA_3G04310-AFUA_3G05320	intergenic_region	AFUA_3G04310-AFUA_3G05320			n.1276178C>A
NC_007196.1_1276189	AC=1;AF=1.00;AN=1;DP=3;FS=0.000;MLEAC=1;MLEAF=1.00;MQ=38.24;QD=30.00;SOR=1.179;ANN=A	intergenic_region	MODIFIER	AFUA_3G04310-AFUA_3G05320	AFUA_3G04310-AFUA_3G05320	intergenic_region	AFUA_3G04310-AFUA_3G05320			n.1276189G>A
NC_007196.1_1276192	AC=1;AF=1.00;AN=1;DP=3;FS=0.000;MLEAC=1;MLEAF=1.00;MQ=38.24;QD=32.40;SOR=1.179;ANN=A	intergenic_region	MODIFIER	AFUA_3G04310-AFUA_3G05320	AFUA_3G04310-AFUA_3G05320	intergenic_region	AFUA_3G04310-AFUA_3G05320			n.1276192G>A
NC_007196.1_3066589	AC=1;AF=1.00;AN=1;DP=6;FS=0.000;MLEAC=1;MLEAF=1.00;MQ=38.57;QD=31.84;SOR=3.912;ANN=T	upstream_gene_variant	MODIFIER	AFUA_3G11660	AFUA_3G11660	transcript	XM_749360.1	protein_coding		c.-698G>A
NC_007197.1_9251	AC=1;AF=1.00;AN=1;DP=39;FS=0.000;MLEAC=1;MLEAF=1.00;MQ=47.71;QD=28.96;SOR=1.209;ANN=A	intergenic_region	MODIFIER	CHR_START-AFUA_4G00100	CHR_START-AFUA_4G00100	intergenic_region	CHR_START-AFUA_4G00100			n.9251G>A
NC_007197.1_16771	AC=1;AF=1.00;AN=1;DP=6;FS=0.000;MLEAC=1;MLEAF=1.00;MQ=43.65;QD=32.27;SOR=3.912;ANN=C	intergenic_region	MODIFIER	CHR_START-AFUA_4G00100	CHR_START-AFUA_4G00100	intergenic_region	CHR_START-AFUA_4G00100			n.16771T>C
NC_007197.1_16777	AC=1;AF=1.00;AN=1;DP=5;FS=0.000;MLEAC=1;MLEAF=1.00;MQ=39.58;QD=34.29;SOR=3.611;ANN=C	intergenic_region	MODIFIER	CHR_START-AFUA_4G00100	CHR_START-AFUA_4G00100	intergenic_region	CHR_START-AFUA_4G00100			n.16777T>C
NC_007197.1_16790	AC=1;AF=1.00;AN=1;DP=5;FS=0.000;MLEAC=1;MLEAF=1.00;MQ=39.58;QD=32.36;SOR=3.611;ANN=C	intergenic_region	MODIFIER	CHR_START-AFUA_4G00100	CHR_START-AFUA_4G00100	intergenic_region	CHR_START-AFUA_4G00100			n.16790T>C
NC_007197.1_18359	AC=1;AF=1.00;AN=1;DP=20;FS=0.000;MLEAC=1;MLEAF=1.00;MQ=48.77;QD=37.21;SOR=1.127;ANN=T	intergenic_region	MODIFIER	CHR_START-AFUA_4G00100	CHR_START-AFUA_4G00100	intergenic_region	CHR_START-AFUA_4G00100			n.18359C>T
NC_007197.1_21525	AC=1;AF=1.00;AN=1;DP=19;FS=0.000;MLEAC=1;MLEAF=1.00;MQ=44.54;QD=38.87;SOR=1.022;ANN=T	downstream_gene_variant	MODIFIER	AFUA_4G00100	AFUA_4G00100	transcript	XM_741353.1	protein_coding		c.*3233G>A
NC_007197.1_23210	AC=1;AF=1.00;AN=1;DP=35;FS=0.000;MLEAC=1;MLEAF=1.00;MQ=58.81;QD=30.39;SOR=0.749;ANN=T	downstream_gene_variant	MODIFIER	AFUA_4G00100	AFUA_4G00100	transcript	XM_741353.1	protein_coding		c.*1548G>A			n.23210C>T
NC_007197.1_23234	AC=1;AF=1.00;AN=1;DP=37;FS=0.000;MLEAC=1;MLEAF=1.00;MQ=58.87;QD=30.66;SOR=0.746;ANN=C	downstream_gene_variant	MODIFIER	AFUA_4G00100	AFUA_4G00100	transcript	XM_741353.1	protein_coding		c.*1524A>G			n.23234T>C
NC_007197.1_23269	AC=1;AF=1.00;AN=1;BaseQRankSum=-2.373e+00;DP=39;FS=6.851;MLEAC=1;MLEAF=1.00;MQ=58.93;MQRankSum=6.25;QD=30.82;ReadPosRankSum=0.262;SOR=0.580;ANN=A	downstream_gene_variant	MODIFIER	AFUA_4G00100	AFUA_4G00100	transcript	XM_741353.1	protein_coding		c.*1489C>T			n.23269G>A
NC_007197.1_23294	AC=1;AF=1.00;AN=1;DP=39;FS=0.000;MLEAC=1;MLEAF=1.00;MQ=58.93;QD=29.87;SOR=0.798;ANN=A	downstream_gene_variant	MODIFIER	AFUA_4G00100	AFUA_4G00100	transcript	XM_741353.1	protein_coding		c.*1464C>T			n.23294G>A
NC_007197.1_753756	AC=1;AF=1.00;AN=1;DP=21;FS=0.000;MLEAC=1;MLEAF=1.00;MQ=36.53;QD=29.09;SOR=1.244;ANN=T	upstream_gene_variant	MODIFIER	AFUA_4G02720	AFUA_4G02720	transcript	XM_741365.1	protein_coding		c.-1041G>A
NC_007197.1_753761	AC=1;AF=1.00;AN=1;DP=12;FS=0.000;MLEAC=1;MLEAF=1.00;MQ=36.83;QD=32.93;SOR=0.693;ANN=T	upstream_gene_variant	MODIFIER	AFUA_4G02720	AFUA_4G02720	transcript	XM_741365.1	protein_coding		c.-1046G>A
NC_007197.1_753779	AC=1;AF=1.00;AN=1;DP=12;FS=0.000;MLEAC=1;MLEAF=1.00;MQ=36.83;QD=34.65;SOR=0.693;ANN=A	upstream_gene_variant	MODIFIER	AFUA_4G02720	AFUA_4G02720	transcript	XM_741365.1	protein_coding		c.-1064C>T
NC_007197.1_753820	AC=1;AF=1.00;AN=1;DP=10;FS=0.000;MLEAC=1;MLEAF=1.00;MQ=41.80;QD=33.56;SOR=0.892;ANN=A	upstream_gene_variant	MODIFIER	AFUA_4G02720	AFUA_4G02720	transcript	XM_741365.1	protein_coding		c.-1105C>T
NC_007197.1_753880	AC=1;AF=1.00;AN=1;DP=7;FS=0.000;MLEAC=1;MLEAF=1.00;MQ=36.29;QD=26.69;SOR=4.174;ANN=A	upstream_gene_variant	MODIFIER	AFUA_4G02720	AFUA_4G02720	transcript	XM_741365.1	protein_coding		c.-1165C>T
NC_007197.1_753914	AC=1;AF=1.00;AN=1;DP=7;FS=0.000;MLEAC=1;MLEAF=1.00;MQ=36.29;QD=32.43;SOR=4.174;ANN=T	upstream_gene_variant	MODIFIER	AFUA_4G02720	AFUA_4G02720	transcript	XM_741365.1	protein_coding		c.-1199G>A
NC_007197.1_1460261	AC=1;AF=1.00;AN=1;BaseQRankSum=1.48;DP=12;FS=3.802;MLEAC=1;MLEAF=1.00;MQ=32.69;MQRankSum=0.908;QD=29.18;ReadPosRankSum=0.290;SOR=1.033;ANN=C	intergenic_region	MODIFIER	AFUA_4G04820-AFUA_4G05830	AFUA_4G04820-AFUA_4G05830	intergenic_region	AFUA_4G04820-AFUA_4G05830			n.1460261T>C
NC_007197.1_1462310	AC=1;AF=1.00;AN=1;DP=26;FS=0.000;MLEAC=1;MLEAF=1.00;MQ=58.63;QD=34.08;SOR=1.022;ANN=G	intergenic_region	MODIFIER	AFUA_4G04820-AFUA_4G05830	AFUA_4G04820-AFUA_4G05830	intergenic_region	AFUA_4G04820-AFUA_4G05830			n.1462310A>G
NC_007197.1_1473895	AC=1;AF=1.00;AN=1;DP=16;FS=0.000;MLEAC=1;MLEAF=1.00;MQ=40.54;QD=26.36;SOR=1.473;ANN=G	intergenic_region	MODIFIER	AFUA_4G04820-AFUA_4G05830	AFUA_4G04820-AFUA_4G05830	intergenic_region	AFUA_4G04820-AFUA_4G05830			n.1473895A>G
NC_007197.1_3749206	AC=1;AF=1.00;AN=1;DP=22;FS=0.000;MLEAC=1;MLEAF=1.00;MQ=40.88;QD=35.70;SOR=1.085;ANN=T	intergenic_region	MODIFIER	AFUA_4G14300-AFUA_4G14310	AFUA_4G14300-AFUA_4G14310	intergenic_region	AFUA_4G14300-AFUA_4G14310			n.3749206C>T
NC_007197.1_3749219	AC=1;AF=1.00;AN=1;BaseQRankSum=-8.420e-01;DP=20;FS=0.000;MLEAC=1;MLEAF=1.00;MQ=43.84;MQRankSum=1.31;QD=32.42;ReadPosRankSum=1.19;SOR=0.264;ANN=A	intergenic_region	MODIFIER	AFUA_4G14300-AFUA_4G14310	AFUA_4G14300-AFUA_4G14310	intergenic_region	AFUA_4G14300-AFUA_4G14310			n.3749219G>A
NC_007197.1_3750185	AC=1;AF=1.00;AN=1;DP=27;FS=0.000;MLEAC=1;MLEAF=1.00;MQ=53.62;QD=28.27;SOR=2.712;ANN=A	intergenic_region	MODIFIER	AFUA_4G14300-AFUA_4G14310	AFUA_4G14300-AFUA_4G14310	intergenic_region	AFUA_4G14300-AFUA_4G14310			n.3750185T>A
NC_007197.1_3750254	AC=1;AF=1.00;AN=1;DP=42;FS=0.000;MLEAC=1;MLEAF=1.00;MQ=48.74;QD=34.22;SOR=0.693;ANN=A	intergenic_region	MODIFIER	AFUA_4G14300-AFUA_4G14310	AFUA_4G14300-AFUA_4G14310	intergenic_region	AFUA_4G14300-AFUA_4G14310			n.3750254G>A
NC_007197.1_3752974	AC=1;AF=1.00;AN=1;DP=27;FS=0.000;MLEAC=1;MLEAF=1.00;MQ=54.23;QD=34.83;SOR=0.776;ANN=T	intergenic_region	MODIFIER	AFUA_4G14300-AFUA_4G14310	AFUA_4G14300-AFUA_4G14310	intergenic_region	AFUA_4G14300-AFUA_4G14310			n.3752974C>T
NC_007197.1_3753957	AC=1;AF=1.00;AN=1;DP=26;FS=0.000;MLEAC=1;MLEAF=1.00;MQ=59.30;QD=29.31;SOR=1.220;ANN=T	intergenic_region	MODIFIER	AFUA_4G14300-AFUA_4G14310	AFUA_4G14300-AFUA_4G14310	intergenic_region	AFUA_4G14300-AFUA_4G14310			n.3753957C>T
NC_007197.1_3754035	AC=1;AF=1.00;AN=1;DP=20;FS=0.000;MLEAC=1;MLEAF=1.00;MQ=53.99;QD=31.05;SOR=0.892;ANN=T	intergenic_region	MODIFIER	AFUA_4G14300-AFUA_4G14310	AFUA_4G14300-AFUA_4G14310	intergenic_region	AFUA_4G14300-AFUA_4G14310			n.3754035C>T
NC_007197.1_3754037	AC=1;AF=1.00;AN=1;DP=20;FS=0.000;MLEAC=1;MLEAF=1.00;MQ=53.99;QD=29.66;SOR=0.892;ANN=T	intergenic_region	MODIFIER	AFUA_4G14300-AFUA_4G14310	AFUA_4G14300-AFUA_4G14310	intergenic_region	AFUA_4G14300-AFUA_4G14310			n.3754037C>T
NC_007197.1_3763535	AC=1;AF=1.00;AN=1;DP=4;FS=0.000;MLEAC=1;MLEAF=1.00;MQ=37.18;QD=27.74;SOR=3.258;ANN=A	upstream_gene_variant	MODIFIER	AFUA_4G14310	AFUA_4G14310	transcript	XM_746308.1	protein_coding		c.-419G>A			n.3763535G>A						,C	intergenic_region	MODIFIER	AFUA_4G14300-AFUA_4G14310	AFUA_4G14300-AFUA_4G14310	intergenic_region	AFUA_4G14300-AFUA_4G14310			n.3763535G>C						,T	intergenic_region	MODIFIER	AFUA_4G14300-AFUA_4G14310	AFUA_4G14300-AFUA_4G14310	intergenic_region	AFUA_4G14300-AFUA_4G14310			n.3763535G>T
NC_007197.1_3763538	AC=1;AF=1.00;AN=1;DP=3;FS=0.000;MLEAC=1;MLEAF=1.00;MQ=36.19;QD=33.75;SOR=2.833;ANN=A	upstream_gene_variant	MODIFIER	AFUA_4G14310	AFUA_4G14310	transcript	XM_746308.1	protein_coding		c.-416C>A			n.3763538C>A						,G	intergenic_region	MODIFIER	AFUA_4G14300-AFUA_4G14310	AFUA_4G14300-AFUA_4G14310	intergenic_region	AFUA_4G14300-AFUA_4G14310			n.3763538C>G						,T	intergenic_region	MODIFIER	AFUA_4G14300-AFUA_4G14310	AFUA_4G14300-AFUA_4G14310	intergenic_region	AFUA_4G14300-AFUA_4G14310			n.3763538C>T
NC_007197.1_3763539	AC=1;AF=1.00;AN=1;DP=3;FS=0.000;MLEAC=1;MLEAF=1.00;MQ=36.19;QD=36.72;SOR=2.833;ANN=C	upstream_gene_variant	MODIFIER	AFUA_4G14310	AFUA_4G14310	transcript	XM_746308.1	protein_coding		c.-415A>C			n.3763539A>C						,G	intergenic_region	MODIFIER	AFUA_4G14300-AFUA_4G14310	AFUA_4G14300-AFUA_4G14310	intergenic_region	AFUA_4G14300-AFUA_4G14310			n.3763539A>G						,T	intergenic_region	MODIFIER	AFUA_4G14300-AFUA_4G14310	AFUA_4G14300-AFUA_4G14310	intergenic_region	AFUA_4G14300-AFUA_4G14310			n.3763539A>T
NC_007197.1_3764596	AC=1;AF=1.00;AN=1;DP=2;FS=0.000;MLEAC=1;MLEAF=1.00;MQ=21.00;QD=20.52;SOR=2.303;ANN=A	synonymous_variant	LOW	AFUA_4G14310	AFUA_4G14310	transcript	XM_746308.1	protein_coding	2023-03-03	c.579C>A	p.Pro193Pro
NC_007197.1_3785699	AC=1;AF=1.00;AN=1;DP=12;FS=0.000;MLEAC=1;MLEAF=1.00;MQ=53.11;QD=34.96;SOR=1.863;ANN=T	intergenic_region	MODIFIER	AFUA_4G14360-AFUA_4G14380	AFUA_4G14360-AFUA_4G14380	intergenic_region	AFUA_4G14360-AFUA_4G14380			n.3785699C>T
NC_007197.1_3786093	AC=1;AF=1.00;AN=1;DP=19;FS=0.000;MLEAC=1;MLEAF=1.00;MQ=40.26;QD=27.53;SOR=1.292;ANN=A	intergenic_region	MODIFIER	AFUA_4G14360-AFUA_4G14380	AFUA_4G14360-AFUA_4G14380	intergenic_region	AFUA_4G14360-AFUA_4G14380			n.3786093G>A
NC_007197.1_3786105	AC=1;AF=1.00;AN=1;DP=16;FS=0.000;MLEAC=1;MLEAF=1.00;MQ=40.12;QD=31.40;SOR=1.244;ANN=A	intergenic_region	MODIFIER	AFUA_4G14360-AFUA_4G14380	AFUA_4G14360-AFUA_4G14380	intergenic_region	AFUA_4G14360-AFUA_4G14380			n.3786105G>A
NC_007197.1_3786874	AC=1;AF=1.00;AN=1;DP=9;FS=0.000;MLEAC=1;MLEAF=1.00;MQ=41.68;QD=30.66;SOR=4.615;ANN=G	intergenic_region	MODIFIER	AFUA_4G14360-AFUA_4G14380	AFUA_4G14360-AFUA_4G14380	intergenic_region	AFUA_4G14360-AFUA_4G14380			n.3786874A>G
NC_007197.1_3787133	AC=1;AF=1.00;AN=1;DP=12;FS=0.000;MLEAC=1;MLEAF=1.00;MQ=48.69;QD=27.21;SOR=1.609;ANN=T	intergenic_region	MODIFIER	AFUA_4G14360-AFUA_4G14380	AFUA_4G14360-AFUA_4G14380	intergenic_region	AFUA_4G14360-AFUA_4G14380			n.3787133C>T
NC_007197.1_3787398	AC=1;AF=1.00;AN=1;DP=43;FS=0.000;MLEAC=1;MLEAF=1.00;MQ=53.93;QD=32.50;SOR=0.770;ANN=A	intergenic_region	MODIFIER	AFUA_4G14360-AFUA_4G14380	AFUA_4G14360-AFUA_4G14380	intergenic_region	AFUA_4G14360-AFUA_4G14380			n.3787398G>A
NC_007197.1_3787422	AC=1;AF=1.00;AN=1;DP=35;FS=0.000;MLEAC=1;MLEAF=1.00;MQ=52.59;QD=30.09;SOR=0.990;ANN=G	intergenic_region	MODIFIER	AFUA_4G14360-AFUA_4G14380	AFUA_4G14360-AFUA_4G14380	intergenic_region	AFUA_4G14360-AFUA_4G14380			n.3787422A>G
NC_007197.1_3790476	AC=1;AF=1.00;AN=1;DP=8;FS=0.000;MLEAC=1;MLEAF=1.00;MQ=47.66;QD=27.36;SOR=1.863;ANN=G	intergenic_region	MODIFIER	AFUA_4G14360-AFUA_4G14380	AFUA_4G14360-AFUA_4G14380	intergenic_region	AFUA_4G14360-AFUA_4G14380			n.3790476A>G
NC_007197.1_3790495	AC=1;AF=1.00;AN=1;DP=4;FS=0.000;MLEAC=1;MLEAF=1.00;MQ=51.34;QD=27.65;SOR=2.833;ANN=A	intergenic_region	MODIFIER	AFUA_4G14360-AFUA_4G14380	AFUA_4G14360-AFUA_4G14380	intergenic_region	AFUA_4G14360-AFUA_4G14380			n.3790495G>A
NC_007197.1_3792105	AC=1;AF=1.00;AN=1;DP=6;FS=0.000;MLEAC=1;MLEAF=1.00;MQ=46.16;QD=31.82;SOR=1.329;ANN=A	intergenic_region	MODIFIER	AFUA_4G14360-AFUA_4G14380	AFUA_4G14360-AFUA_4G14380	intergenic_region	AFUA_4G14360-AFUA_4G14380			n.3792105G>A
NC_007197.1_3910086	AC=1;AF=1.00;AN=1;DP=5;FS=0.000;MLEAC=1;MLEAF=1.00;MQ=38.58;QD=33.33;SOR=3.258;ANN=T	upstream_gene_variant	MODIFIER	AFUA_4G14850	AFUA_4G14850	transcript	XM_746255.1	protein_coding		c.-1744G>A
NC_007197.1_3910093	AC=1;AF=1.00;AN=1;DP=4;FS=0.000;MLEAC=1;MLEAF=1.00;MQ=40.25;QD=34.18;SOR=3.258;ANN=A	upstream_gene_variant	MODIFIER	AFUA_4G14850	AFUA_4G14850	transcript	XM_746255.1	protein_coding		c.-1751G>T			c.*3570C>A					3570	,G	downstream_gene_variant	MODIFIER	AFUA_4G14840	AFUA_4G14840	transcript	XM_746256.1	protein_coding		c.*3570C>G					3570	,T	downstream_gene_variant	MODIFIER	AFUA_4G14840	AFUA_4G14840	transcript	XM_746256.1	protein_coding		c.*3570C>T					3570	,A
NC_007197.1_3910099	AC=1;AF=1.00;AN=1;DP=3;FS=0.000;MLEAC=1;MLEAF=1.00;MQ=40.00;QD=30.08;SOR=2.833;ANN=C	upstream_gene_variant	MODIFIER	AFUA_4G14850	AFUA_4G14850	transcript	XM_746255.1	protein_coding		c.-1757T>G			c.*3576A>C					3576	,G	downstream_gene_variant	MODIFIER	AFUA_4G14840	AFUA_4G14840	transcript	XM_746256.1	protein_coding		c.*3576A>G					3576	,T	downstream_gene_variant	MODIFIER	AFUA_4G14840	AFUA_4G14840	transcript	XM_746256.1	protein_coding		c.*3576A>T					3576	,C
NC_007197.1_3910420	AC=1;AF=1.00;AN=1;DP=8;FS=0.000;MLEAC=1;MLEAF=1.00;MQ=43.05;QD=24.25;SOR=0.693;ANN=A	upstream_gene_variant	MODIFIER	AFUA_4G14850	AFUA_4G14850	transcript	XM_746255.1	protein_coding		c.-2078C>T
NC_007197.1_3913345	AC=1;AF=1.00;AN=1;DP=6;FS=0.000;MLEAC=1;MLEAF=1.00;MQ=38.83;QD=29.83;SOR=1.609;ANN=T	intergenic_region	MODIFIER	AFUA_4G14850-CHR_END	AFUA_4G14850-CHR_END	intergenic_region	AFUA_4G14850-CHR_END			n.3913345C>T
NC_007197.1_3914013	AC=1;AF=1.00;AN=1;DP=5;FS=0.000;MLEAC=1;MLEAF=1.00;MQ=40.00;QD=33.41;SOR=3.611;ANN=A	intergenic_region	MODIFIER	AFUA_4G14850-CHR_END	AFUA_4G14850-CHR_END	intergenic_region	AFUA_4G14850-CHR_END			n.3914013G>A
NC_007197.1_3914069	AC=1;AF=1.00;AN=1;DP=7;FS=0.000;MLEAC=1;MLEAF=1.00;MQ=40.00;QD=30.49;SOR=4.174;ANN=A	intergenic_region	MODIFIER	AFUA_4G14850-CHR_END	AFUA_4G14850-CHR_END	intergenic_region	AFUA_4G14850-CHR_END			n.3914069G>A
NC_007197.1_3915506	AC=1;AF=1.00;AN=1;DP=5;FS=0.000;MLEAC=1;MLEAF=1.00;MQ=33.16;QD=29.25;SOR=2.833;ANN=C	intergenic_region	MODIFIER	AFUA_4G14850-CHR_END	AFUA_4G14850-CHR_END	intergenic_region	AFUA_4G14850-CHR_END			n.3915506T>C
NC_007198.1_1473661	AC=1;AF=1.00;AN=1;DP=3;FS=0.000;MLEAC=1;MLEAF=1.00;MQ=27.92;QD=33.85;SOR=2.833;ANN=A	upstream_gene_variant	MODIFIER	AFUA_5G06150	AFUA_5G06150	transcript	XM_748924.1	protein_coding		c.-4317C>T			c.-2304C>T					2304	,C	upstream_gene_variant	MODIFIER	AFUA_5G06160	AFUA_5G06160	transcript	XM_748923.1	protein_coding		c.-2304C>G					2304	,T	upstream_gene_variant	MODIFIER	AFUA_5G06160	AFUA_5G06160	transcript	XM_748923.1	protein_coding		c.-2304C>A					2304	,A
NC_007198.1_3919146	AC=1;AF=1.00;AN=1;DP=41;FS=0.000;MLEAC=1;MLEAF=1.00;MQ=57.37;QD=31.99;SOR=0.741;ANN=C	intragenic_variant	MODIFIER	AFUA_5G15102	AFUA_5G15102	gene_variant	AFUA_5G15102			n.3919146T>C
NC_007198.1_3919155	AC=1;AF=1.00;AN=1;DP=38;FS=0.000;MLEAC=1;MLEAF=1.00;MQ=57.13;QD=25.75;SOR=0.914;ANN=A	intragenic_variant	MODIFIER	AFUA_5G15102	AFUA_5G15102	gene_variant	AFUA_5G15102			n.3919155G>A
NC_007198.1_3919194	AC=1;AF=1.00;AN=1;DP=39;FS=0.000;MLEAC=1;MLEAF=1.00;MQ=55.46;QD=37.31;SOR=0.850;ANN=A	intragenic_variant	MODIFIER	AFUA_5G15102	AFUA_5G15102	gene_variant	AFUA_5G15102			n.3919194G>A
NC_007198.1_3919205	AC=1;AF=1.00;AN=1;DP=37;FS=0.000;MLEAC=1;MLEAF=1.00;MQ=55.21;QD=27.99;SOR=0.746;ANN=T	intragenic_variant	MODIFIER	AFUA_5G15102	AFUA_5G15102	gene_variant	AFUA_5G15102			n.3919205C>T
NC_007198.1_3919209	AC=1;AF=1.00;AN=1;DP=37;FS=0.000;MLEAC=1;MLEAF=1.00;MQ=55.21;QD=32.27;SOR=0.746;ANN=A	intragenic_variant	MODIFIER	AFUA_5G15102	AFUA_5G15102	gene_variant	AFUA_5G15102			n.3919209G>A
NC_007198.1_3919217	AC=1;AF=1.00;AN=1;DP=35;FS=0.000;MLEAC=1;MLEAF=1.00;MQ=54.92;QD=25.03;SOR=0.749;ANN=A	intragenic_variant	MODIFIER	AFUA_5G15102	AFUA_5G15102	gene_variant	AFUA_5G15102			n.3919217G>A
NC_007198.1_3919220	AC=1;AF=1.00;AN=1;DP=36;FS=0.000;MLEAC=1;MLEAF=1.00;MQ=55.07;QD=35.44;SOR=0.804;ANN=A	intragenic_variant	MODIFIER	AFUA_5G15102	AFUA_5G15102	gene_variant	AFUA_5G15102			n.3919220G>A
NC_007198.1_3919223	AC=1;AF=1.00;AN=1;DP=36;FS=0.000;MLEAC=1;MLEAF=1.00;MQ=55.07;QD=28.80;SOR=0.693;ANN=T	intragenic_variant	MODIFIER	AFUA_5G15102	AFUA_5G15102	gene_variant	AFUA_5G15102			n.3919223C>T
NC_007198.1_3919248	AC=1;AF=1.00;AN=1;BaseQRankSum=-1.470e+00;DP=41;FS=2.175;MLEAC=1;MLEAF=1.00;MQ=55.69;MQRankSum=-1.502e+00;QD=34.34;ReadPosRankSum=1.94;SOR=0.306;ANN=T	intragenic_variant	MODIFIER	AFUA_5G15102	AFUA_5G15102	gene_variant	AFUA_5G15102			n.3919248C>T
NC_007198.1_3919252	AC=1;AF=1.00;AN=1;DP=42;FS=0.000;MLEAC=1;MLEAF=1.00;MQ=55.80;QD=30.67;SOR=0.693;ANN=T	intragenic_variant	MODIFIER	AFUA_5G15102	AFUA_5G15102	gene_variant	AFUA_5G15102			n.3919252C>T
NC_007198.1_3919263	AC=1;AF=1.00;AN=1;DP=44;FS=0.000;MLEAC=1;MLEAF=1.00;MQ=55.43;QD=29.67;SOR=0.883;ANN=T	intragenic_variant	MODIFIER	AFUA_5G15102	AFUA_5G15102	gene_variant	AFUA_5G15102			n.3919263C>T
NC_007198.1_3919269	AC=1;AF=1.00;AN=1;DP=44;FS=0.000;MLEAC=1;MLEAF=1.00;MQ=55.43;QD=24.52;SOR=0.784;ANN=C	intragenic_variant	MODIFIER	AFUA_5G15102	AFUA_5G15102	gene_variant	AFUA_5G15102			n.3919269T>C
NC_007198.1_3919342	AC=1;AF=1.00;AN=1;DP=51;FS=0.000;MLEAC=1;MLEAF=1.00;MQ=55.14;QD=30.89;SOR=0.900;ANN=A	intragenic_variant	MODIFIER	AFUA_5G15102	AFUA_5G15102	gene_variant	AFUA_5G15102			n.3919342G>A
NC_007198.1_3919361	AC=1;AF=1.00;AN=1;DP=46;FS=0.000;MLEAC=1;MLEAF=1.00;MQ=51.78;QD=31.24;SOR=0.693;ANN=A	intragenic_variant	MODIFIER	AFUA_5G15102	AFUA_5G15102	gene_variant	AFUA_5G15102			n.3919361G>A
NC_007198.1_3919421	AC=1;AF=1.00;AN=1;DP=52;FS=0.000;MLEAC=1;MLEAF=1.00;MQ=51.78;QD=36.51;SOR=1.136;ANN=C	intragenic_variant	MODIFIER	AFUA_5G15102	AFUA_5G15102	gene_variant	AFUA_5G15102			n.3919421T>C
NC_007198.1_3919441	AC=1;AF=1.00;AN=1;DP=56;FS=0.000;MLEAC=1;MLEAF=1.00;MQ=52.41;QD=28.46;SOR=1.009;ANN=A	intragenic_variant	MODIFIER	AFUA_5G15102	AFUA_5G15102	gene_variant	AFUA_5G15102			n.3919441G>A
NC_007198.1_3919444	AC=1;AF=1.00;AN=1;DP=58;FS=0.000;MLEAC=1;MLEAF=1.00;MQ=52.69;QD=32.93;SOR=1.085;ANN=A	intragenic_variant	MODIFIER	AFUA_5G15102	AFUA_5G15102	gene_variant	AFUA_5G15102			n.3919444G>A
NC_007198.1_3920680	AC=1;AF=1.00;AN=1;BaseQRankSum=1.54;DP=93;FS=0.000;MLEAC=1;MLEAF=1.00;MQ=57.58;MQRankSum=1.65;QD=33.15;ReadPosRankSum=-1.897e+00;SOR=0.693;ANN=G	intragenic_variant	MODIFIER	AFUA_5G15102	AFUA_5G15102	gene_variant	AFUA_5G15102			n.3920680A>G
NC_007198.1_3935693	AC=1;AF=1.00;AN=1;DP=42;FS=0.000;MLEAC=1;MLEAF=1.00;MQ=56.00;QD=23.28;SOR=0.954;ANN=C	upstream_gene_variant	MODIFIER	AFUA_5G15140	AFUA_5G15140	transcript	XM_748051.1	protein_coding		c.-1438A>G
NC_007199.1_26613	AC=1;AF=1.00;AN=1;DP=18;FS=0.000;MLEAC=1;MLEAF=1.00;MQ=48.84;QD=27.12;SOR=1.863;ANN=C	intergenic_region	MODIFIER	CHR_START-AFUA_6G00110	CHR_START-AFUA_6G00110	intergenic_region	CHR_START-AFUA_6G00110			n.26613T>C
NC_007199.1_207495	AC=1;AF=1.00;AN=1;DP=9;FS=0.000;MLEAC=1;MLEAF=1.00;MQ=32.26;QD=27.72;SOR=0.693;ANN=C	intergenic_region	MODIFIER	AFUA_6G00770-AFUA_6G01790	AFUA_6G00770-AFUA_6G01790	intergenic_region	AFUA_6G00770-AFUA_6G01790			n.207495T>C
NC_007199.1_207499	AC=1;AF=1.00;AN=1;DP=8;FS=0.000;MLEAC=1;MLEAF=1.00;MQ=31.62;QD=25.84;SOR=1.179;ANN=G	intergenic_region	MODIFIER	AFUA_6G00770-AFUA_6G01790	AFUA_6G00770-AFUA_6G01790	intergenic_region	AFUA_6G00770-AFUA_6G01790			n.207499A>G
NC_007199.1_207505	AC=1;AF=1.00;AN=1;DP=8;FS=0.000;MLEAC=1;MLEAF=1.00;MQ=31.62;QD=28.71;SOR=1.179;ANN=G	intergenic_region	MODIFIER	AFUA_6G00770-AFUA_6G01790	AFUA_6G00770-AFUA_6G01790	intergenic_region	AFUA_6G00770-AFUA_6G01790			n.207505A>G
NC_007199.1_207546	AC=1;AF=1.00;AN=1;DP=7;FS=0.000;MLEAC=1;MLEAF=1.00;MQ=30.24;QD=32.76;SOR=2.303;ANN=G	intergenic_region	MODIFIER	AFUA_6G00770-AFUA_6G01790	AFUA_6G00770-AFUA_6G01790	intergenic_region	AFUA_6G00770-AFUA_6G01790			n.207546A>G
NC_007199.1_207558	AC=1;AF=1.00;AN=1;DP=7;FS=0.000;MLEAC=1;MLEAF=1.00;MQ=30.24;QD=31.51;SOR=2.303;ANN=C	intergenic_region	MODIFIER	AFUA_6G00770-AFUA_6G01790	AFUA_6G00770-AFUA_6G01790	intergenic_region	AFUA_6G00770-AFUA_6G01790			n.207558T>C
NC_007199.1_207561	AC=1;AF=1.00;AN=1;DP=7;FS=0.000;MLEAC=1;MLEAF=1.00;MQ=30.24;QD=27.68;SOR=2.303;ANN=C	intergenic_region	MODIFIER	AFUA_6G00770-AFUA_6G01790	AFUA_6G00770-AFUA_6G01790	intergenic_region	AFUA_6G00770-AFUA_6G01790			n.207561T>C
NC_007199.1_209103	AC=1;AF=1.00;AN=1;DP=17;FS=0.000;MLEAC=1;MLEAF=1.00;MQ=43.96;QD=34.73;SOR=1.112;ANN=C	intergenic_region	MODIFIER	AFUA_6G00770-AFUA_6G01790	AFUA_6G00770-AFUA_6G01790	intergenic_region	AFUA_6G00770-AFUA_6G01790			n.209103T>C
NC_007199.1_209111	AC=1;AF=1.00;AN=1;DP=16;FS=0.000;MLEAC=1;MLEAF=1.00;MQ=44.88;QD=29.84;SOR=1.765;ANN=A	intergenic_region	MODIFIER	AFUA_6G00770-AFUA_6G01790	AFUA_6G00770-AFUA_6G01790	intergenic_region	AFUA_6G00770-AFUA_6G01790			n.209111G>A
NC_007199.1_209115	AC=1;AF=1.00;AN=1;DP=16;FS=0.000;MLEAC=1;MLEAF=1.00;MQ=44.88;QD=30.84;SOR=1.765;ANN=A	intergenic_region	MODIFIER	AFUA_6G00770-AFUA_6G01790	AFUA_6G00770-AFUA_6G01790	intergenic_region	AFUA_6G00770-AFUA_6G01790			n.209115G>A
NC_007199.1_209434	AC=1;AF=1.00;AN=1;DP=35;FS=0.000;MLEAC=1;MLEAF=1.00;MQ=42.53;QD=28.82;SOR=2.833;ANN=T	intergenic_region	MODIFIER	AFUA_6G00770-AFUA_6G01790	AFUA_6G00770-AFUA_6G01790	intergenic_region	AFUA_6G00770-AFUA_6G01790			n.209434C>T
NC_007199.1_209658	AC=1;AF=1.00;AN=1;DP=4;FS=0.000;MLEAC=1;MLEAF=1.00;MQ=43.20;QD=30.38;SOR=1.179;ANN=A	intergenic_region	MODIFIER	AFUA_6G00770-AFUA_6G01790	AFUA_6G00770-AFUA_6G01790	intergenic_region	AFUA_6G00770-AFUA_6G01790			n.209658G>A
NC_007199.1_209676	AC=1;AF=1.00;AN=1;DP=3;FS=0.000;MLEAC=1;MLEAF=1.00;MQ=46.34;QD=29.96;SOR=1.179;ANN=C	intergenic_region	MODIFIER	AFUA_6G00770-AFUA_6G01790	AFUA_6G00770-AFUA_6G01790	intergenic_region	AFUA_6G00770-AFUA_6G01790			n.209676A>C
NC_007199.1_209770	AC=1;AF=1.00;AN=1;DP=5;FS=0.000;MLEAC=1;MLEAF=1.00;MQ=39.92;QD=30.09;SOR=1.981;ANN=G	intergenic_region	MODIFIER	AFUA_6G00770-AFUA_6G01790	AFUA_6G00770-AFUA_6G01790	intergenic_region	AFUA_6G00770-AFUA_6G01790			n.209770A>G
NC_007199.1_210151	AC=1;AF=1.00;AN=1;DP=38;FS=0.000;MLEAC=1;MLEAF=1.00;MQ=42.30;QD=31.91;SOR=0.869;ANN=T	intergenic_region	MODIFIER	AFUA_6G00770-AFUA_6G01790	AFUA_6G00770-AFUA_6G01790	intergenic_region	AFUA_6G00770-AFUA_6G01790			n.210151C>T
NC_007199.1_210385	AC=1;AF=1.00;AN=1;DP=24;FS=0.000;MLEAC=1;MLEAF=1.00;MQ=42.59;QD=33.63;SOR=1.051;ANN=T	intergenic_region	MODIFIER	AFUA_6G00770-AFUA_6G01790	AFUA_6G00770-AFUA_6G01790	intergenic_region	AFUA_6G00770-AFUA_6G01790			n.210385C>T
NC_007199.1_210397	AC=1;AF=1.00;AN=1;DP=27;FS=0.000;MLEAC=1;MLEAF=1.00;MQ=42.45;QD=33.74;SOR=1.101;ANN=G	intergenic_region	MODIFIER	AFUA_6G00770-AFUA_6G01790	AFUA_6G00770-AFUA_6G01790	intergenic_region	AFUA_6G00770-AFUA_6G01790			n.210397A>G
NC_007199.1_210589	AC=1;AF=1.00;AN=1;BaseQRankSum=0.560;DP=17;FS=0.000;MLEAC=1;MLEAF=1.00;MQ=54.19;MQRankSum=1.80;QD=27.48;ReadPosRankSum=0.869;SOR=0.275;ANN=T	intergenic_region	MODIFIER	AFUA_6G00770-AFUA_6G01790	AFUA_6G00770-AFUA_6G01790	intergenic_region	AFUA_6G00770-AFUA_6G01790			n.210589C>T
NC_007199.1_212666	AC=1;AF=1.00;AN=1;BaseQRankSum=-9.340e-01;DP=37;FS=3.680;MLEAC=1;MLEAF=1.00;MQ=45.23;MQRankSum=0.717;QD=29.46;ReadPosRankSum=1.22;SOR=0.793;ANN=G	intergenic_region	MODIFIER	AFUA_6G00770-AFUA_6G01790	AFUA_6G00770-AFUA_6G01790	intergenic_region	AFUA_6G00770-AFUA_6G01790			n.212666A>G
NC_007199.1_216438	AC=1;AF=1.00;AN=1;DP=20;FS=0.000;MLEAC=1;MLEAF=1.00;MQ=44.11;QD=29.44;SOR=1.721;ANN=T	intergenic_region	MODIFIER	AFUA_6G00770-AFUA_6G01790	AFUA_6G00770-AFUA_6G01790	intergenic_region	AFUA_6G00770-AFUA_6G01790			n.216438C>T
NC_007199.1_216448	AC=1;AF=1.00;AN=1;DP=19;FS=0.000;MLEAC=1;MLEAF=1.00;MQ=43.47;QD=25.33;SOR=1.609;ANN=T	intergenic_region	MODIFIER	AFUA_6G00770-AFUA_6G01790	AFUA_6G00770-AFUA_6G01790	intergenic_region	AFUA_6G00770-AFUA_6G01790			n.216448C>T
NC_007199.1_216634	AC=1;AF=1.00;AN=1;DP=4;FS=0.000;MLEAC=1;MLEAF=1.00;MQ=45.00;QD=30.14;SOR=3.258;ANN=A	intergenic_region	MODIFIER	AFUA_6G00770-AFUA_6G01790	AFUA_6G00770-AFUA_6G01790	intergenic_region	AFUA_6G00770-AFUA_6G01790			n.216634C>A
NC_007199.1_216635	AC=1;AF=1.00;AN=1;DP=4;FS=0.000;MLEAC=1;MLEAF=1.00;MQ=45.00;QD=27.72;SOR=3.258;ANN=C	intergenic_region	MODIFIER	AFUA_6G00770-AFUA_6G01790	AFUA_6G00770-AFUA_6G01790	intergenic_region	AFUA_6G00770-AFUA_6G01790			n.216635A>C
NC_007199.1_216641	AC=1;AF=1.00;AN=1;DP=4;FS=0.000;MLEAC=1;MLEAF=1.00;MQ=45.00;QD=29.15;SOR=3.258;ANN=A	intergenic_region	MODIFIER	AFUA_6G00770-AFUA_6G01790	AFUA_6G00770-AFUA_6G01790	intergenic_region	AFUA_6G00770-AFUA_6G01790			n.216641G>A
NC_007199.1_216646	AC=1;AF=1.00;AN=1;DP=2;FS=0.000;MLEAC=1;MLEAF=1.00;MQ=40.00;QD=27.34;SOR=2.303;ANN=A	intergenic_region	MODIFIER	AFUA_6G00770-AFUA_6G01790	AFUA_6G00770-AFUA_6G01790	intergenic_region	AFUA_6G00770-AFUA_6G01790			n.216646G>A
NC_007199.1_216653	AC=1;AF=1.00;AN=1;DP=2;FS=0.000;MLEAC=1;MLEAF=1.00;MQ=40.00;QD=33.26;SOR=2.303;ANN=A	intergenic_region	MODIFIER	AFUA_6G00770-AFUA_6G01790	AFUA_6G00770-AFUA_6G01790	intergenic_region	AFUA_6G00770-AFUA_6G01790			n.216653G>A
NC_007199.1_216666	AC=1;AF=1.00;AN=1;DP=2;FS=0.000;MLEAC=1;MLEAF=1.00;MQ=40.00;QD=28.45;SOR=2.303;ANN=A	intergenic_region	MODIFIER	AFUA_6G00770-AFUA_6G01790	AFUA_6G00770-AFUA_6G01790	intergenic_region	AFUA_6G00770-AFUA_6G01790			n.216666G>A
NC_007199.1_216675	AC=1;AF=1.00;AN=1;DP=2;FS=0.000;MLEAC=1;MLEAF=1.00;MQ=40.00;QD=34.61;SOR=2.303;ANN=A	intergenic_region	MODIFIER	AFUA_6G00770-AFUA_6G01790	AFUA_6G00770-AFUA_6G01790	intergenic_region	AFUA_6G00770-AFUA_6G01790			n.216675C>A
NC_007199.1_226203	AC=1;AF=1.00;AN=1;DP=11;FS=0.000;MLEAC=1;MLEAF=1.00;MQ=39.77;QD=25.85;SOR=1.270;ANN=C	intergenic_region	MODIFIER	AFUA_6G00770-AFUA_6G01790	AFUA_6G00770-AFUA_6G01790	intergenic_region	AFUA_6G00770-AFUA_6G01790			n.226203T>C
NC_007199.1_226221	AC=1;AF=1.00;AN=1;DP=7;FS=0.000;MLEAC=1;MLEAF=1.00;MQ=39.02;QD=25.47;SOR=0.941;ANN=T	intergenic_region	MODIFIER	AFUA_6G00770-AFUA_6G01790	AFUA_6G00770-AFUA_6G01790	intergenic_region	AFUA_6G00770-AFUA_6G01790			n.226221C>T
NC_007199.1_226243	AC=1;AF=1.00;AN=1;DP=6;FS=0.000;MLEAC=1;MLEAF=1.00;MQ=37.53;QD=32.67;SOR=1.329;ANN=A	intergenic_region	MODIFIER	AFUA_6G00770-AFUA_6G01790	AFUA_6G00770-AFUA_6G01790	intergenic_region	AFUA_6G00770-AFUA_6G01790			n.226243G>A
NC_007199.1_226255	AC=1;AF=1.00;AN=1;DP=5;FS=0.000;MLEAC=1;MLEAF=1.00;MQ=37.01;QD=33.98;SOR=1.981;ANN=T	intergenic_region	MODIFIER	AFUA_6G00770-AFUA_6G01790	AFUA_6G00770-AFUA_6G01790	intergenic_region	AFUA_6G00770-AFUA_6G01790			n.226255C>T
NC_007199.1_226271	AC=1;AF=1.00;AN=1;DP=8;FS=0.000;MLEAC=1;MLEAF=1.00;MQ=39.92;QD=30.58;SOR=1.179;ANN=A	intergenic_region	MODIFIER	AFUA_6G00770-AFUA_6G01790	AFUA_6G00770-AFUA_6G01790	intergenic_region	AFUA_6G00770-AFUA_6G01790			n.226271G>A
NC_007199.1_226284	AC=1;AF=1.00;AN=1;DP=9;FS=0.000;MLEAC=1;MLEAF=1.00;MQ=38.22;QD=26.58;SOR=1.179;ANN=A	intergenic_region	MODIFIER	AFUA_6G00770-AFUA_6G01790	AFUA_6G00770-AFUA_6G01790	intergenic_region	AFUA_6G00770-AFUA_6G01790			n.226284G>A
NC_007199.1_226389	AC=1;AF=1.00;AN=1;DP=11;FS=0.000;MLEAC=1;MLEAF=1.00;MQ=42.29;QD=32.02;SOR=0.693;ANN=T	intergenic_region	MODIFIER	AFUA_6G00770-AFUA_6G01790	AFUA_6G00770-AFUA_6G01790	intergenic_region	AFUA_6G00770-AFUA_6G01790			n.226389C>T
NC_007199.1_226396	AC=1;AF=1.00;AN=1;DP=11;FS=0.000;MLEAC=1;MLEAF=1.00;MQ=42.29;QD=32.56;SOR=0.693;ANN=C	intergenic_region	MODIFIER	AFUA_6G00770-AFUA_6G01790	AFUA_6G00770-AFUA_6G01790	intergenic_region	AFUA_6G00770-AFUA_6G01790			n.226396T>C
NC_007199.1_226399	AC=1;AF=1.00;AN=1;DP=11;FS=0.000;MLEAC=1;MLEAF=1.00;MQ=42.29;QD=27.32;SOR=0.693;ANN=G	intergenic_region	MODIFIER	AFUA_6G00770-AFUA_6G01790	AFUA_6G00770-AFUA_6G01790	intergenic_region	AFUA_6G00770-AFUA_6G01790			n.226399A>G
NC_007199.1_226417	AC=1;AF=1.00;AN=1;DP=10;FS=0.000;MLEAC=1;MLEAF=1.00;MQ=42.01;QD=31.67;SOR=0.892;ANN=A	intergenic_region	MODIFIER	AFUA_6G00770-AFUA_6G01790	AFUA_6G00770-AFUA_6G01790	intergenic_region	AFUA_6G00770-AFUA_6G01790			n.226417G>A
NC_007199.1_238810	AC=1;AF=1.00;AN=1;DP=14;FS=0.000;MLEAC=1;MLEAF=1.00;MQ=34.52;QD=26.94;SOR=1.609;ANN=C	intergenic_region	MODIFIER	AFUA_6G00770-AFUA_6G01790	AFUA_6G00770-AFUA_6G01790	intergenic_region	AFUA_6G00770-AFUA_6G01790			n.238810T>C
NC_007199.1_240009	AC=1;AF=1.00;AN=1;DP=28;FS=0.000;MLEAC=1;MLEAF=1.00;MQ=55.83;QD=29.59;SOR=1.136;ANN=A	upstream_gene_variant	MODIFIER	AFUA_6G01790	AFUA_6G01790	transcript	XM_742805.1	protein_coding		c.-4283G>A
NC_007199.1_241793	AC=1;AF=1.00;AN=1;DP=22;FS=0.000;MLEAC=1;MLEAF=1.00;MQ=55.19;QD=30.07;SOR=0.693;ANN=G	upstream_gene_variant	MODIFIER	AFUA_6G01790	AFUA_6G01790	transcript	XM_742805.1	protein_coding		c.-2499A>G
NC_007199.1_241816	AC=1;AF=1.00;AN=1;BaseQRankSum=-1.130e-01;DP=23;FS=0.000;MLEAC=1;MLEAF=1.00;MQ=55.07;MQRankSum=-1.180e-01;QD=31.78;ReadPosRankSum=2.02;SOR=0.784;ANN=T	upstream_gene_variant	MODIFIER	AFUA_6G01790	AFUA_6G01790	transcript	XM_742805.1	protein_coding		c.-2476C>T
NC_007199.1_241846	AC=1;AF=1.00;AN=1;BaseQRankSum=-1.178e+00;DP=26;FS=0.000;MLEAC=1;MLEAF=1.00;MQ=54.49;MQRankSum=-1.610e-01;QD=33.71;ReadPosRankSum=-4.510e-01;SOR=1.051;ANN=T	upstream_gene_variant	MODIFIER	AFUA_6G01790	AFUA_6G01790	transcript	XM_742805.1	protein_coding		c.-2446C>T
NC_007199.1_1319927	AC=1;AF=1.00;AN=1;DP=23;FS=0.000;MLEAC=1;MLEAF=1.00;MQ=39.79;QD=27.17;SOR=1.085;ANN=T	intergenic_region	MODIFIER	AFUA_6G05350-AFUA_6G06325	AFUA_6G05350-AFUA_6G06325	intergenic_region	AFUA_6G05350-AFUA_6G06325			n.1319927C>T
NC_007199.1_1321754	AC=1;AF=1.00;AN=1;DP=2;FS=0.000;MLEAC=1;MLEAF=1.00;MQ=40.00;QD=28.13;SOR=2.303;ANN=A	intergenic_region	MODIFIER	AFUA_6G05350-AFUA_6G06325	AFUA_6G05350-AFUA_6G06325	intergenic_region	AFUA_6G05350-AFUA_6G06325			n.1321754T>A
NC_007199.1_1321764	AC=1;AF=1.00;AN=1;DP=2;FS=0.000;MLEAC=1;MLEAF=1.00;MQ=40.00;QD=31.08;SOR=2.303;ANN=A	intergenic_region	MODIFIER	AFUA_6G05350-AFUA_6G06325	AFUA_6G05350-AFUA_6G06325	intergenic_region	AFUA_6G05350-AFUA_6G06325			n.1321764C>A
NC_007199.1_1321803	AC=1;AF=1.00;AN=1;DP=2;FS=0.000;MLEAC=1;MLEAF=1.00;MQ=40.00;QD=31.97;SOR=2.303;ANN=A	intergenic_region	MODIFIER	AFUA_6G05350-AFUA_6G06325	AFUA_6G05350-AFUA_6G06325	intergenic_region	AFUA_6G05350-AFUA_6G06325			n.1321803C>A
NC_007199.1_1331664	AC=1;AF=1.00;AN=1;DP=3;FS=0.000;MLEAC=1;MLEAF=1.00;MQ=36.70;QD=34.01;SOR=2.833;ANN=A	upstream_gene_variant	MODIFIER	AFUA_6G06328	AFUA_6G06328	transcript	XM_001481404.1	protein_coding		c.-3526T>A			c.*2641A>T					2641	,C	downstream_gene_variant	MODIFIER	AFUA_6G06325	AFUA_6G06325	transcript	XM_745429.1	protein_coding		c.*2641A>G					2641	,G	downstream_gene_variant	MODIFIER	AFUA_6G06325	AFUA_6G06325	transcript	XM_745429.1	protein_coding		c.*2641A>C					2641	,A
NC_007199.1_1351193	AC=1;AF=1.00;AN=1;DP=9;FS=0.000;MLEAC=1;MLEAF=1.00;MQ=36.67;QD=33.12;SOR=2.093;ANN=C	upstream_gene_variant	MODIFIER	AFUA_6G06350	AFUA_6G06350	transcript	XM_745434.1	protein_coding		c.-1660A>G			n.1351193T>C
NC_007199.1_1351208	AC=1;AF=1.00;AN=1;DP=9;FS=0.000;MLEAC=1;MLEAF=1.00;MQ=36.67;QD=32.77;SOR=2.093;ANN=G	upstream_gene_variant	MODIFIER	AFUA_6G06350	AFUA_6G06350	transcript	XM_745434.1	protein_coding		c.-1675T>C			n.1351208A>G
NC_007199.1_1351213	AC=1;AF=1.00;AN=1;DP=9;FS=0.000;MLEAC=1;MLEAF=1.00;MQ=36.67;QD=27.93;SOR=2.093;ANN=A	upstream_gene_variant	MODIFIER	AFUA_6G06350	AFUA_6G06350	transcript	XM_745434.1	protein_coding		c.-1680C>T			n.1351213G>A
NC_007199.1_1351257	AC=1;AF=1.00;AN=1;DP=10;FS=0.000;MLEAC=1;MLEAF=1.00;MQ=37.87;QD=27.44;SOR=3.258;ANN=T	upstream_gene_variant	MODIFIER	AFUA_6G06350	AFUA_6G06350	transcript	XM_745434.1	protein_coding		c.-1724G>A			n.1351257C>T
NC_007199.1_1352235	AC=1;AF=1.00;AN=1;DP=11;FS=0.000;MLEAC=1;MLEAF=1.00;MQ=45.05;QD=31.40;SOR=1.802;ANN=G	upstream_gene_variant	MODIFIER	AFUA_6G06350	AFUA_6G06350	transcript	XM_745434.1	protein_coding		c.-2702T>C
NC_007199.1_1355322	AC=1;AF=1.00;AN=1;DP=5;FS=0.000;MLEAC=1;MLEAF=1.00;MQ=37.12;QD=29.78;SOR=3.611;ANN=G	intergenic_region	MODIFIER	AFUA_6G06350-AFUA_6G06360	AFUA_6G06350-AFUA_6G06360	intergenic_region	AFUA_6G06350-AFUA_6G06360			n.1355322A>G
NC_007199.1_1355337	AC=1;AF=1.00;AN=1;DP=4;FS=0.000;MLEAC=1;MLEAF=1.00;MQ=34.41;QD=31.44;SOR=3.258;ANN=C	intergenic_region	MODIFIER	AFUA_6G06350-AFUA_6G06360	AFUA_6G06350-AFUA_6G06360	intergenic_region	AFUA_6G06350-AFUA_6G06360			n.1355337A>C
NC_007199.1_1356730	AC=1;AF=1.00;AN=1;DP=4;FS=0.000;MLEAC=1;MLEAF=1.00;MQ=38.05;QD=27.35;SOR=3.258;ANN=C	intergenic_region	MODIFIER	AFUA_6G06350-AFUA_6G06360	AFUA_6G06350-AFUA_6G06360	intergenic_region	AFUA_6G06350-AFUA_6G06360			n.1356730A>C
NC_007199.1_1356731	AC=1;AF=1.00;AN=1;DP=4;FS=0.000;MLEAC=1;MLEAF=1.00;MQ=38.05;QD=28.66;SOR=3.258;ANN=C	intergenic_region	MODIFIER	AFUA_6G06350-AFUA_6G06360	AFUA_6G06350-AFUA_6G06360	intergenic_region	AFUA_6G06350-AFUA_6G06360			n.1356731A>C
NC_007199.1_1356748	AC=1;AF=1.00;AN=1;DP=4;FS=0.000;MLEAC=1;MLEAF=1.00;MQ=38.05;QD=29.46;SOR=3.258;ANN=A	intergenic_region	MODIFIER	AFUA_6G06350-AFUA_6G06360	AFUA_6G06350-AFUA_6G06360	intergenic_region	AFUA_6G06350-AFUA_6G06360			n.1356748T>A
NC_007199.1_1356749	AC=1;AF=1.00;AN=1;DP=4;FS=0.000;MLEAC=1;MLEAF=1.00;MQ=38.05;QD=33.58;SOR=3.258;ANN=A	intergenic_region	MODIFIER	AFUA_6G06350-AFUA_6G06360	AFUA_6G06350-AFUA_6G06360	intergenic_region	AFUA_6G06350-AFUA_6G06360			n.1356749T>A
NC_007199.1_1360575	AC=1;AF=1.00;AN=1;DP=2;FS=0.000;MLEAC=1;MLEAF=1.00;MQ=51.79;QD=30.07;SOR=2.303;ANN=A	intergenic_region	MODIFIER	AFUA_6G06350-AFUA_6G06360	AFUA_6G06350-AFUA_6G06360	intergenic_region	AFUA_6G06350-AFUA_6G06360			n.1360575T>A
NC_007199.1_1360578	AC=1;AF=1.00;AN=1;DP=2;FS=0.000;MLEAC=1;MLEAF=1.00;MQ=51.79;QD=28.22;SOR=2.303;ANN=A	intergenic_region	MODIFIER	AFUA_6G06350-AFUA_6G06360	AFUA_6G06350-AFUA_6G06360	intergenic_region	AFUA_6G06350-AFUA_6G06360			n.1360578T>A
NC_007199.1_1360579	AC=1;AF=1.00;AN=1;DP=2;FS=0.000;MLEAC=1;MLEAF=1.00;MQ=51.79;QD=32.73;SOR=2.303;ANN=C	intergenic_region	MODIFIER	AFUA_6G06350-AFUA_6G06360	AFUA_6G06350-AFUA_6G06360	intergenic_region	AFUA_6G06350-AFUA_6G06360			n.1360579A>C
NC_007199.1_1360580	AC=1;AF=1.00;AN=1;DP=2;FS=0.000;MLEAC=1;MLEAF=1.00;MQ=51.79;QD=29.75;SOR=2.303;ANN=A	intergenic_region	MODIFIER	AFUA_6G06350-AFUA_6G06360	AFUA_6G06350-AFUA_6G06360	intergenic_region	AFUA_6G06350-AFUA_6G06360			n.1360580T>A
NC_007199.1_2296784	AC=1;AF=1.00;AN=1;DP=6;FS=0.000;MLEAC=1;MLEAF=1.00;MQ=45.66;QD=28.01;SOR=1.609;ANN=T	intergenic_region	MODIFIER	AFUA_6G09450-AFUA_6G09500	AFUA_6G09450-AFUA_6G09500	intergenic_region	AFUA_6G09450-AFUA_6G09500			n.2296784C>T
NC_007199.1_2397565	AC=1;AF=1.00;AN=1;DP=20;FS=0.000;MLEAC=1;MLEAF=1.00;MQ=41.42;QD=33.85;SOR=3.056;ANN=A	downstream_gene_variant	MODIFIER	AFUA_6G09770	AFUA_6G09770	transcript	XM_745773.1	protein_coding		c.*2523G>A
NC_007199.1_2831010	AC=1;AF=1.00;AN=1;DP=40;FS=0.000;MLEAC=1;MLEAF=1.00;MQ=60.00;QD=28.58;SOR=0.693;ANN=C	missense_variant	MODERATE	AFUA_6G11410	AFUA_6G11410	transcript	XM_745931.1	protein_coding	2023-02-02	c.994T>C	p.Phe332Leu
NC_007199.1_2892776	AC=1;AF=1.00;AN=1;DP=5;FS=0.000;MLEAC=1;MLEAF=1.00;MQ=37.14;QD=27.40;SOR=1.981;ANN=T	upstream_gene_variant	MODIFIER	AFUA_6G11630	AFUA_6G11630	transcript	XM_745953.2	protein_coding		c.-3156C>T
NC_007199.1_3708513	AC=1;AF=1.00;AN=1;BaseQRankSum=0.570;DP=132;FS=1.606;MLEAC=1;MLEAF=1.00;MQ=57.64;MQRankSum=-9.980e-01;QD=26.64;ReadPosRankSum=0.381;SOR=0.422;ANN=C	upstream_gene_variant	MODIFIER	AFUA_6G14550	AFUA_6G14550	transcript	XM_746236.1	protein_coding		c.-3477T>C
NC_007199.1_3747242	AC=1;AF=1.00;AN=1;DP=18;FS=0.000;MLEAC=1;MLEAF=1.00;MQ=49.14;QD=26.94;SOR=1.863;ANN=T	intergenic_region	MODIFIER	AFUA_6G14640-AFUA_6G14670	AFUA_6G14640-AFUA_6G14670	intergenic_region	AFUA_6G14640-AFUA_6G14670			n.3747242C>T
NC_007199.1_3747258	AC=1;AF=1.00;AN=1;DP=11;FS=0.000;MLEAC=1;MLEAF=1.00;MQ=45.44;QD=30.68;SOR=2.494;ANN=A	intergenic_region	MODIFIER	AFUA_6G14640-AFUA_6G14670	AFUA_6G14640-AFUA_6G14670	intergenic_region	AFUA_6G14640-AFUA_6G14670			n.3747258G>A
NC_007199.1_3747272	AC=1;AF=1.00;AN=1;DP=10;FS=0.000;MLEAC=1;MLEAF=1.00;MQ=43.72;QD=33.37;SOR=3.258;ANN=A	intergenic_region	MODIFIER	AFUA_6G14640-AFUA_6G14670	AFUA_6G14640-AFUA_6G14670	intergenic_region	AFUA_6G14640-AFUA_6G14670			n.3747272G>A
NC_007199.1_3762955	AC=1;AF=1.00;AN=1;DP=3;FS=0.000;MLEAC=1;MLEAF=1.00;MQ=32.02;QD=35.28;SOR=1.179;ANN=A	intergenic_region	MODIFIER	AFUA_6G14640-AFUA_6G14670	AFUA_6G14640-AFUA_6G14670	intergenic_region	AFUA_6G14640-AFUA_6G14670			n.3762955C>A
NC_007199.1_3762962	AC=1;AF=1.00;AN=1;DP=3;FS=0.000;MLEAC=1;MLEAF=1.00;MQ=32.02;QD=34.00;SOR=1.179;ANN=A	intergenic_region	MODIFIER	AFUA_6G14640-AFUA_6G14670	AFUA_6G14640-AFUA_6G14670	intergenic_region	AFUA_6G14640-AFUA_6G14670			n.3762962G>A
NC_007199.1_3764795	AC=1;AF=1.00;AN=1;DP=12;FS=0.000;MLEAC=1;MLEAF=1.00;MQ=38.38;QD=33.29;SOR=2.303;ANN=G	intergenic_region	MODIFIER	AFUA_6G14640-AFUA_6G14670	AFUA_6G14640-AFUA_6G14670	intergenic_region	AFUA_6G14640-AFUA_6G14670			n.3764795A>G
NC_007199.1_3767579	AC=1;AF=1.00;AN=1;DP=2;FS=0.000;MLEAC=1;MLEAF=1.00;MQ=32.98;QD=26.88;SOR=2.303;ANN=A	upstream_gene_variant	MODIFIER	AFUA_6G14670	AFUA_6G14670	transcript	XM_746248.1	protein_coding		c.-2437T>A			c.-3511T>A					3511	,C	upstream_gene_variant	MODIFIER	AFUA_6G14690	AFUA_6G14690	transcript	XM_746249.1	protein_coding		c.-3511T>C					3511	,G	upstream_gene_variant	MODIFIER	AFUA_6G14690	AFUA_6G14690	transcript	XM_746249.1	protein_coding		c.-3511T>G					3511	,A
NC_007199.1_3767591	AC=1;AF=1.00;AN=1;DP=2;FS=0.000;MLEAC=1;MLEAF=1.00;MQ=32.98;QD=28.21;SOR=2.303;ANN=A	upstream_gene_variant	MODIFIER	AFUA_6G14670	AFUA_6G14670	transcript	XM_746248.1	protein_coding		c.-2425G>A			c.-3499G>A					3499	,C	upstream_gene_variant	MODIFIER	AFUA_6G14690	AFUA_6G14690	transcript	XM_746249.1	protein_coding		c.-3499G>C					3499	,T	upstream_gene_variant	MODIFIER	AFUA_6G14690	AFUA_6G14690	transcript	XM_746249.1	protein_coding		c.-3499G>T					3499	,A
NC_007199.1_3767770	AC=1;AF=1.00;AN=1;DP=13;FS=0.000;MLEAC=1;MLEAF=1.00;MQ=40.94;QD=27.91;SOR=1.085;ANN=T	upstream_gene_variant	MODIFIER	AFUA_6G14670	AFUA_6G14670	transcript	XM_746248.1	protein_coding		c.-2246C>T			n.3767770C>T
NC_007199.1_3767773	AC=1;AF=1.00;AN=1;DP=15;FS=0.000;MLEAC=1;MLEAF=1.00;MQ=40.62;QD=34.57;SOR=0.693;ANN=A	upstream_gene_variant	MODIFIER	AFUA_6G14670	AFUA_6G14670	transcript	XM_746248.1	protein_coding		c.-2243G>A			n.3767773G>A
NC_007199.1_3768296	AC=1;AF=1.00;AN=1;DP=2;FS=0.000;MLEAC=1;MLEAF=1.00;MQ=40.00;QD=32.26;SOR=2.303;ANN=A	upstream_gene_variant	MODIFIER	AFUA_6G14670	AFUA_6G14670	transcript	XM_746248.1	protein_coding		c.-1720G>A			c.-2794G>A					2794	,C	upstream_gene_variant	MODIFIER	AFUA_6G14690	AFUA_6G14690	transcript	XM_746249.1	protein_coding		c.-2794G>C					2794	,T	upstream_gene_variant	MODIFIER	AFUA_6G14690	AFUA_6G14690	transcript	XM_746249.1	protein_coding		c.-2794G>T					2794	,A
NC_007199.1_3768305	AC=1;AF=1.00;AN=1;DP=2;FS=0.000;MLEAC=1;MLEAF=1.00;MQ=40.00;QD=29.64;SOR=2.303;ANN=A	upstream_gene_variant	MODIFIER	AFUA_6G14670	AFUA_6G14670	transcript	XM_746248.1	protein_coding		c.-1711G>A			c.-2785G>A					2785	,C	upstream_gene_variant	MODIFIER	AFUA_6G14690	AFUA_6G14690	transcript	XM_746249.1	protein_coding		c.-2785G>C					2785	,T	upstream_gene_variant	MODIFIER	AFUA_6G14690	AFUA_6G14690	transcript	XM_746249.1	protein_coding		c.-2785G>T					2785	,A
NC_007200.1_13002	AC=1;AF=1.00;AN=1;DP=17;FS=0.000;MLEAC=1;MLEAF=1.00;MQ=42.15;QD=29.03;SOR=1.061;ANN=A	intergenic_region	MODIFIER	AFUA_7G00090-AFUA_7G00110	AFUA_7G00090-AFUA_7G00110	intergenic_region	AFUA_7G00090-AFUA_7G00110			n.13002G>A
NC_007200.1_13008	AC=1;AF=1.00;AN=1;DP=18;FS=0.000;MLEAC=1;MLEAF=1.00;MQ=42.43;QD=26.55;SOR=1.179;ANN=T	intergenic_region	MODIFIER	AFUA_7G00090-AFUA_7G00110	AFUA_7G00090-AFUA_7G00110	intergenic_region	AFUA_7G00090-AFUA_7G00110			n.13008C>T
NC_007200.1_13016	AC=1;AF=1.00;AN=1;DP=19;FS=0.000;MLEAC=1;MLEAF=1.00;MQ=42.46;QD=27.30;SOR=1.022;ANN=A	intergenic_region	MODIFIER	AFUA_7G00090-AFUA_7G00110	AFUA_7G00090-AFUA_7G00110	intergenic_region	AFUA_7G00090-AFUA_7G00110			n.13016G>A
NC_007200.1_13034	AC=1;AF=1.00;AN=1;DP=18;FS=0.000;MLEAC=1;MLEAF=1.00;MQ=43.34;QD=30.56;SOR=0.914;ANN=T	intergenic_region	MODIFIER	AFUA_7G00090-AFUA_7G00110	AFUA_7G00090-AFUA_7G00110	intergenic_region	AFUA_7G00090-AFUA_7G00110			n.13034C>T
NC_007200.1_13837	AC=1;AF=1.00;AN=1;DP=6;FS=0.000;MLEAC=1;MLEAF=1.00;MQ=38.51;QD=33.63;SOR=0.693;ANN=C	intergenic_region	MODIFIER	AFUA_7G00090-AFUA_7G00110	AFUA_7G00090-AFUA_7G00110	intergenic_region	AFUA_7G00090-AFUA_7G00110			n.13837T>C
NC_007200.1_13838	AC=1;AF=1.00;AN=1;DP=6;FS=0.000;MLEAC=1;MLEAF=1.00;MQ=38.51;QD=33.80;SOR=0.693;ANN=A	intergenic_region	MODIFIER	AFUA_7G00090-AFUA_7G00110	AFUA_7G00090-AFUA_7G00110	intergenic_region	AFUA_7G00090-AFUA_7G00110			n.13838G>A
NC_007200.1_13855	AC=1;AF=1.00;AN=1;DP=6;FS=0.000;MLEAC=1;MLEAF=1.00;MQ=38.51;QD=31.44;SOR=0.693;ANN=T	intergenic_region	MODIFIER	AFUA_7G00090-AFUA_7G00110	AFUA_7G00090-AFUA_7G00110	intergenic_region	AFUA_7G00090-AFUA_7G00110			n.13855C>T
NC_007200.1_13868	AC=1;AF=1.00;AN=1;DP=5;FS=0.000;MLEAC=1;MLEAF=1.00;MQ=38.21;QD=31.91;SOR=1.022;ANN=T	intergenic_region	MODIFIER	AFUA_7G00090-AFUA_7G00110	AFUA_7G00090-AFUA_7G00110	intergenic_region	AFUA_7G00090-AFUA_7G00110			n.13868C>T
NC_007200.1_13873	AC=1;AF=1.00;AN=1;DP=4;FS=0.000;MLEAC=1;MLEAF=1.00;MQ=37.75;QD=30.19;SOR=1.609;ANN=A	intergenic_region	MODIFIER	AFUA_7G00090-AFUA_7G00110	AFUA_7G00090-AFUA_7G00110	intergenic_region	AFUA_7G00090-AFUA_7G00110			n.13873C>A
NC_007200.1_13885	AC=1;AF=1.00;AN=1;DP=4;FS=0.000;MLEAC=1;MLEAF=1.00;MQ=37.75;QD=31.16;SOR=1.609;ANN=A	intergenic_region	MODIFIER	AFUA_7G00090-AFUA_7G00110	AFUA_7G00090-AFUA_7G00110	intergenic_region	AFUA_7G00090-AFUA_7G00110			n.13885T>A
NC_007200.1_13904	AC=1;AF=1.00;AN=1;DP=3;FS=0.000;MLEAC=1;MLEAF=1.00;MQ=40.00;QD=33.38;SOR=1.179;ANN=C	intergenic_region	MODIFIER	AFUA_7G00090-AFUA_7G00110	AFUA_7G00090-AFUA_7G00110	intergenic_region	AFUA_7G00090-AFUA_7G00110			n.13904A>C
NC_007200.1_14574	AC=1;AF=1.00;AN=1;DP=4;FS=0.000;MLEAC=1;MLEAF=1.00;MQ=37.10;QD=28.05;SOR=2.833;ANN=A	intergenic_region	MODIFIER	AFUA_7G00090-AFUA_7G00110	AFUA_7G00090-AFUA_7G00110	intergenic_region	AFUA_7G00090-AFUA_7G00110			n.14574T>A
NC_007200.1_14581	AC=1;AF=1.00;AN=1;DP=4;FS=0.000;MLEAC=1;MLEAF=1.00;MQ=37.10;QD=28.42;SOR=2.833;ANN=A	intergenic_region	MODIFIER	AFUA_7G00090-AFUA_7G00110	AFUA_7G00090-AFUA_7G00110	intergenic_region	AFUA_7G00090-AFUA_7G00110			n.14581G>A
NC_007200.1_1715896	AC=1;AF=1.00;AN=1;DP=37;FS=0.000;MLEAC=1;MLEAF=1.00;MQ=50.84;QD=34.54;SOR=1.179;ANN=G	downstream_gene_variant	MODIFIER	AFUA_7G07010	AFUA_7G07010	transcript	XM_743717.1	protein_coding		c.*300T>C
NC_007200.1_1923748	AC=1;AF=1.00;AN=1;DP=3;FS=0.000;MLEAC=1;MLEAF=1.00;MQ=34.07;QD=36.93;SOR=2.833;ANN=C	downstream_gene_variant	MODIFIER	AFUA_7G08390	AFUA_7G08390	transcript	XM_743683.1	protein_coding		c.*453A>C			n.1923748A>C						,G	intergenic_region	MODIFIER	AFUA_7G08390-AFUA_7G08400	AFUA_7G08390-AFUA_7G08400	intergenic_region	AFUA_7G08390-AFUA_7G08400			n.1923748A>G						,T	intergenic_region	MODIFIER	AFUA_7G08390-AFUA_7G08400	AFUA_7G08390-AFUA_7G08400	intergenic_region	AFUA_7G08390-AFUA_7G08400			n.1923748A>T
NC_007200.1_1923751	AC=1;AF=1.00;AN=1;DP=3;FS=0.000;MLEAC=1;MLEAF=1.00;MQ=34.07;QD=33.31;SOR=2.833;ANN=A	downstream_gene_variant	MODIFIER	AFUA_7G08390	AFUA_7G08390	transcript	XM_743683.1	protein_coding		c.*456G>A			n.1923751G>A						,C	intergenic_region	MODIFIER	AFUA_7G08390-AFUA_7G08400	AFUA_7G08390-AFUA_7G08400	intergenic_region	AFUA_7G08390-AFUA_7G08400			n.1923751G>C						,T	intergenic_region	MODIFIER	AFUA_7G08390-AFUA_7G08400	AFUA_7G08390-AFUA_7G08400	intergenic_region	AFUA_7G08390-AFUA_7G08400			n.1923751G>T
NC_007200.1_1923775	AC=1;AF=1.00;AN=1;DP=3;FS=0.000;MLEAC=1;MLEAF=1.00;MQ=34.07;QD=29.35;SOR=2.833;ANN=A	downstream_gene_variant	MODIFIER	AFUA_7G08390	AFUA_7G08390	transcript	XM_743683.1	protein_coding		c.*480T>A			n.1923775T>A						,C	intergenic_region	MODIFIER	AFUA_7G08390-AFUA_7G08400	AFUA_7G08390-AFUA_7G08400	intergenic_region	AFUA_7G08390-AFUA_7G08400			n.1923775T>C						,G	intergenic_region	MODIFIER	AFUA_7G08390-AFUA_7G08400	AFUA_7G08390-AFUA_7G08400	intergenic_region	AFUA_7G08390-AFUA_7G08400			n.1923775T>G
NC_007201.1_67024	AC=1;AF=1.00;AN=1;DP=62;FS=0.000;MLEAC=1;MLEAF=1.00;MQ=60.00;QD=28.90;SOR=1.765;ANN=T	intergenic_region	MODIFIER	AFUA_8G00300-AFUA_8G00342	AFUA_8G00300-AFUA_8G00342	intergenic_region	AFUA_8G00300-AFUA_8G00342			n.67024C>T
NC_007201.1_585816	AC=1;AF=1.00;AN=1;DP=11;FS=0.000;MLEAC=1;MLEAF=1.00;MQ=43.11;QD=30.06;SOR=0.859;ANN=G	upstream_gene_variant	MODIFIER	AFUA_8G02250	AFUA_8G02250	transcript	XM_741888.1	protein_coding		c.-3091A>G
NC_007201.1_586878	AC=1;AF=1.00;AN=1;DP=35;FS=0.000;MLEAC=1;MLEAF=1.00;MQ=52.76;QD=30.40;SOR=1.179;ANN=C	upstream_gene_variant	MODIFIER	AFUA_8G02250	AFUA_8G02250	transcript	XM_741888.1	protein_coding		c.-2029T>C
NC_007201.1_788535	AC=1;AF=1.00;AN=1;DP=16;FS=0.000;MLEAC=1;MLEAF=1.00;MQ=60.00;QD=33.75;SOR=0.941;ANN=C	intergenic_region	MODIFIER	AFUA_8G02870-AFUA_8G03870	AFUA_8G02870-AFUA_8G03870	intergenic_region	AFUA_8G02870-AFUA_8G03870			n.788535T>C
NC_007201.1_1823978	AC=1;AF=1.00;AN=1;DP=18;FS=0.000;MLEAC=1;MLEAF=1.00;MQ=46.83;QD=29.50;SOR=1.863;ANN=A	downstream_gene_variant	MODIFIER	AFUA_8G07400	AFUA_8G07400	transcript	XM_742448.1	protein_coding		c.*3055C>T
[truncated: 53 more columns]

## Sheet: DNA repair genes
Gene	ID	AA160_1	V13014_1	Fa1_1	Fa7_1
mre11	AFUA_6G11410		Phe332Leu	Phe332Leu

## Sheet: Other Afum isolates w MRE11 mut
Isolate	Country	Source	Date of isolation	cyp51a	Clade	msh6 SNP	ITR MIC
C16	Japan	Clinical	2009	Wildtype	B	Wildtype
C18	Japan	Clinical	2009	Wildtype	B	Wildtype
C356	UK	Clinical	2016	Wildtype	B	Wildtype
C375	UK	Clinical	2016	Wildtype	B	Wildtype
C416	Japan	Clinical	2009	Wildtype	B	Wildtype	1
C417	Japan	Clinical	2009	Wildtype	B	Wildtype	1
C418	Japan	Clinical	2011	P216L	B	Wildtype	4
C426	Republic of Ireland	Clinical	2021	Wildtype	B	Wildtype
C436	Republic of Ireland	Clinical	2021	Wildtype	B	Wildtype
C446	USA	Clinical	2016	Wildtype	B	Wildtype
C470	USA	Clinical	2016	Wildtype	B	Wildtype			msh6 SNP = G240A
C481	USA	Clinical	2016	Wildtype	B	Wildtype
C505	USA	Clinical	2015	Wildtype	B	Wildtype
C531	USA	Clinical	2015	Wildtype	B	Wildtype
C532	USA	Clinical	2015	Wildtype	B	Wildtype
C58	Republic of Ireland	Clinical	2010	Wildtype	B	Wildtype	0.12
C59	Republic of Ireland	Clinical	2010	Wildtype	B	Wildtype	0.06
C72	Republic of Ireland	Clinical	2011	Wildtype	B	Wildtype	0.12
C73	Republic of Ireland	Clinical	2011	Wildtype	B	Wildtype	0.03
E122	Sri Lanka	Environmental	1991	Wildtype	B	Wildtype
E129	USA	Environmental	1999	Wildtype	B	Wildtype
E146	USA	Environmental	Unknown	Wildtype	B	Wildtype
E166	India	Environmental	2013	Wildtype	B	Wildtype
E372	UK	Environmental	2018	Wildtype	B	Wildtype
E377	UK	Environmental	2018	Wildtype	B	Wildtype
E427	USA	Environmental	2015	Wildtype	B	Wildtype
E429	USA	Environmental	2015	Wildtype	B	Wildtype
E493	UK	Environmental	2019	Wildtype	B	Wildtype
E547	USA	Environmental	2018	Wildtype	B	Wildtype	1
E594	USA	Environmental	2017	Wildtype	B	Wildtype	1
E606	USA	Environmental	2017	Wildtype	B	Wildtype	1
